# Supplementary material for: Different immunological mechanisms between AQP4 antibody-positive and MOG antibody-positive optic neuritis based on RNA sequencing analysis of whole blood
Source: Front Immunol. 2023 Mar 9;14:1095966. doi: 10.3389/fimmu.2023.1095966 (PMC10036921; doi:10.3389/fimmu.2023.1095966)
Supplement: Supplementary file 1 [file Table_1.xlsx]

## Sheet: Sheet1
AQP4 vs HC					MOG VS HC
gene_name	log2FoldChange	pvalue	padj		gene_name	log2FoldChange	pvalue	padj
DDX3Y	-23.0786	1.85e-14	3.45e-10		EEF1A1P6	-1.33843	1.54662e-07	0.00136242
EEF1A1P6	-1.87862	5.99e-14	5.6e-10		MARCO	-2.36356	3.19661e-06	0.0140795
PRKY	-22.1658	1.9e-13	1.19e-09		HNRNPA1P48	-1.16613	8.85885e-06	0.0260125
RPL12P4	-2.07696	8.05e-11	3.76e-07		SULT1B1	1.21405	1.31113e-05	0.0288743
RPL13AP25	-1.62608	1.28e-06	0.0040114		MALAT1	-0.757041	2.02715e-05	0.0343999
RPS3AP26	-2.01778	1.38e-06	0.0040114		HNRNPA1P10	-1.28534	2.54325e-05	1
PF4V1	-3.16644	1.5e-06	0.0040114		HSPA7	-1.47631	2.66848e-05	0.0343999
RPL21P75	-1.41487	8.8e-06	0.0205786		MS4A4E	-2.8666	3.00401e-05	1
RPL21P16	-1.27844	2.9e-05	0.0566546		TMSB10	-0.608418	3.24693e-05	0.0343999
AC099489.1	1.93187	3.03e-05	0.0566546		FNIP1	0.838871	3.3836e-05	0.0343999
RPL38	-0.971993	5.2e-05	0.0883509		EEF1A1P5	-0.781158	3.51458e-05	0.0343999
ADAMTS2	8.5246	6.16e-05	0.0926251		AC004687.1	-1.36329	4.59447e-05	0.0404727
RPL21P119	-2.7404	6.44e-05	0.0926251		GSDMB	-0.959204	6.45259e-05	0.0516735
REM2	1.46947	7.39e-05	0.0986851		RAB5B	0.557178	7.37418e-05	0.0541326
CXCL1	1.70598	8.42e-05	0.0991261		ASMTL-AS1	-2.6995	0.000126937	1
TRAV6	-2.66697	8.86e-05	0.0991261		AC113404.3	-1.45328	0.000145194	1
HNRNPA1P10	-1.46898	9.01e-05	0.0991261		CD1D	-0.74265	0.000151804	0.0902198
FHL2	-1.31488	0.00014261	0.146381		GOLGA8B	-1.11617	0.000155115	0.0902198
CACNA1E	1.6973	0.000148673	0.146381		NECAB2	1.37011	0.000156568	0.0902198
RGL4	2.04114	0.000167957	0.157099		TNFSF13	-0.868926	0.000170665	0.0902198
YBX1P1	-1.24865	0.000186335	0.157829		PPIAP22	-1.37335	0.00017411	0.0902198
MGAM2	2.14587	0.000187134	0.157829		FOLR2	-1.49828	0.000194455	1
EEF1A1P5	-0.828909	0.000194049	0.157829		MRPS25	-0.703132	0.000194456	0.0915587
SRP9P1	-3.02185	0.000202774	0.158054		HBP1	0.664454	0.000201596	0.0915587
RPS23P8	-1.89587	0.000211282	0.158098		GPBAR1	-1.39412	0.000207875	0.0915587
RPL9P7	-1.43905	0.000225143	0.158654		SNRNP70	-0.688442	0.000232951	0.0921405
RPL7P9	-1.1227	0.000228987	0.158654		LILRA4	-1.23362	0.000233332	1
FAM157C	1.75473	0.00027855	0.17718		SAT2	-0.712263	0.000245458	0.0921405
AC246787.1	-1.63871	0.000281174	0.17718		PKNOX1	0.789694	0.000247134	0.0921405
LRRN1	2.57331	0.000284139	0.17718		FGD2	-0.87772	0.000256059	0.0921405
PRSS30P	-2.09234	0.000318617	0.19227		CST3	-0.964643	0.000261495	0.0921405
COL2A1	-4.86537	0.000350706	0.203713		IQGAP1	0.831963	0.00027512	0.0922343
AC113404.3	-1.35197	0.000364586	0.203713		AL590867.2	-1.68807	0.000298088	0.0922343
HNRNPA1P48	-1.09933	0.000370249	0.203713		PRDM1	0.948278	0.00030046	0.0922343
TCTEX1D4	4.00949	0.000386888	0.206786		AGO4	0.636201	0.000303643	0.0922343
GGT5	-2.14333	0.000417474	0.216936		TPR	0.709006	0.00033686	0.0983137
IL1R2	2.35561	0.000480905	0.240477		MGAM	1.10364	0.000370981	0.0983137
RPSAP19	-1.36584	0.000488488	0.240477		NAMPTP1	1.0435	0.000376751	0.0983137
AC113935.1	-1.48953	0.000542796	0.255766		SSH2	0.789151	0.000377882	0.0983137
NSUN7	2.02713	0.000554744	0.255766		LY6E	-1.22045	0.00037946	0.0983137
RPS3AP6	-1.41873	0.00056056	0.255766		QDPR	-0.68361	0.000410845	0.0996303
CKLF-CMTM1	2.11048	0.000632822	0.278928		IDS	0.665482	0.000414605	0.0996303
AC097534.2	2.45277	0.000647896	0.278928		SIPA1L2	1.45356	0.000429482	0.0996303
PI4KAP1	2.55215	0.000671498	0.278928		TXNIP	0.886877	0.000431028	0.0996303
FKBP5	2.23907	0.000673835	0.278928		RPGR	0.813199	0.000454218	0.0996303
AC099560.2	-1.22964	0.000717946	0.278928		FOLR3	-2.91289	0.000456557	0.0996303
TUBB2B	-5.54012	0.000720436	0.278928		TRAV6	-2.01558	0.000463465	1
FAM157A	1.36744	0.000728835	0.278928		PJA2	0.615634	0.000465335	0.0996303
SULT1B1	1.71585	0.000730608	0.278928		KDM3A	0.607494	0.000482101	0.0996303
TMEM191B	2.58492	0.000806779	0.301848		PAQR7	-1.01932	0.000486333	0.0996303
PGS1	1.46106	0.000863405	0.307631		PUM2	0.532032	0.000503557	0.100814
AL513327.1	1.84539	0.00086895	0.307631		AREL1	0.516753	0.000547862	0.106703
FCAR	1.51121	0.000871568	0.307631		RPS3AP26	-1.38619	0.000563402	0.106703
GALNT14	1.96146	0.000957567	0.331726		PTMA	-0.416609	0.000569762	0.106703
ADD2	-0.887157	0.000981005	0.333667		IL4I1	-1.58217	0.000570982	1
AC012676.5	1.97484	0.00108746	0.348239		AHCTF1	0.635345	0.000581423	0.106703
HNRNPA1P7	-2.27859	0.00109028	0.348239		DLEU1	-1.51713	0.000581635	1
AC136632.1	-1.94941	0.00110125	0.348239		FCN1	-0.999157	0.000610963	0.109836
TSC22D1	-0.976596	0.00111762	0.348239		IGFBP4	-0.876144	0.00062743	1
CXCR2P1	-1.12231	0.00112572	0.348239		SIGLEC1	-2.31605	0.000655003	0.113539
U2AF1L5	-2.08408	0.00113614	0.348239		IGLV10-54	1.91855	0.000657464	1
TENM1	2.44134	0.00115416	0.348239		MME	0.890766	0.000675971	0.113539
TRBV6-2	-1.58795	0.00123299	0.366119		PRKDC	1.15469	0.000697735	0.113539
C12orf45	-0.941756	0.00136626	0.385435		SNX21	-1.01289	0.000701487	1
BAZ2B	0.791565	0.00140655	0.385435		SNF8	-0.64286	0.000714921	0.113539
IL1R1	1.72501	0.00140938	0.385435		UBXN11	-0.88768	0.000716006	0.113539
FLT3	2.03842	0.00142256	0.385435		ERN1	0.702046	0.000719016	0.113539
VSIG4	2.33576	0.0014232	0.385435		LONRF1	0.764703	0.000734221	0.113539
EIF1	-0.461434	0.00142508	0.385435		EXOC3L1	-1.35748	0.000737944	1
PPIAP29	1.77617	0.00144227	0.385435		MYDGF	-0.521649	0.000745314	0.113539
ASPH	1.65175	0.00154318	0.391342		CLTA	-0.557618	0.000757548	0.113539
AC005332.7	-2.88662	0.00154674	0.391342		MFSD14C	-0.72426	0.000770998	0.113539
ARMC12	4.21603	0.00155418	0.391342		SRPK1	0.817454	0.000773342	0.113539
DNAH17	1.78706	0.00156334	0.391342		PSMB5	-0.587838	0.00080061	0.114234
AC099336.2	-1.19723	0.00156897	0.391342		IFFO1	-0.583772	0.000813227	0.114234
LINC01093	3.44085	0.00165421	0.407174		HSPB1	-0.712725	0.000823752	0.114234
AC009506.1	0.878864	0.00173316	0.416996		RUNX2	0.706889	0.000829944	0.114234
SRPK1	1.35324	0.00177646	0.416996		HNRNPA1P35	-2.43606	0.000870125	1
TRIM25	1.13301	0.00178821	0.416996		CEACAM8	1.88726	0.000875735	1
CNTNAP3C	2.84162	0.00182339	0.416996		BLVRA	-0.896993	0.000876347	0.118378
SCN5A	4.84453	0.00182957	0.416996		RAB34	-1.04103	0.000886931	0.118378
HNRNPA1P35	-2.59401	0.00184831	0.416996		CPD	1.03486	0.000909897	0.118639
ADAM12	3.17438	0.00185015	0.416996		MCTP2	0.794258	0.00091821	0.118639
FTH1P2	-0.983796	0.00188288	0.419323		C1QB	-2.0855	0.000932456	1
GP6	-1.41125	0.00198169	0.426437		UBB	-1.27847	0.000938844	0.118639
CNTNAP3	1.96267	0.00200793	0.426437		KIAA1551	0.728546	0.000942755	0.118639
KLHL2	1.58509	0.00202958	0.426437		HES4	-1.87565	0.000949859	1
BMX	2.07835	0.00203369	0.426437		RAD51-AS1	-1.0414	0.000981234	1
DDO	-2.00329	0.00204223	0.426437		BCAM	-1.87554	0.00100002	1
FAM157B	1.30778	0.0020516	0.426437		CTGF	-4.39605	0.00100256	1
FZD9	3.29619	0.00207779	0.427134		ITGB1BP1	-0.715163	0.00100783	0.12245
CEACAM4	1.19732	0.00212344	0.430621		FUK	-0.807294	0.00101192	0.12245
VMO1	-2.99502	0.00214079	0.430621		APC	0.729006	0.00101474	0.12245
CLU	-1.15956	0.00229233	0.445107		IQCN	1.24422	0.00101722	1
MCEMP1	1.94815	0.00233026	0.445107		KLF7	0.735286	0.0010309	0.122719
IRAK3	1.85336	0.0023462	0.445107		FUCA2	-0.727907	0.00104583	0.122836
CEACAM6	2.30458	0.00237607	0.445107		AC136632.1	-1.96964	0.0011181	1
BPI	2.01842	0.00239749	0.445107		RPL38	-0.803619	0.00114021	0.132159
SLC5A9	1.78001	0.00240122	0.445107		CAP1	0.605545	0.00116513	0.132693
LINC00239	2.67161	0.00240836	0.445107		SIL1	-0.528204	0.00118008	0.132693
HSPA2	2.95747	0.00241648	0.445107		NDUFV3	-0.741957	0.00119001	0.132693
RPL7AP6	-0.932051	0.00246138	0.445107		VPS8	0.5612	0.00121037	0.133276
SLC2A3	1.28073	0.00246411	0.445107		ZNF274	0.582955	0.00123115	0.133503
AP000350.6	2.61609	0.00253693	0.445107		HECW2	1.17695	0.00123924	1
IL18RAP	1.79338	0.00258663	0.445107		SORL1	0.802487	0.00124274	0.133503
KRT72	-2.61305	0.00258671	0.445107		NOXA1	-1.34547	0.0012934	1
EIF1AY	-9.05857	0.00263707	0.445107		AC008105.3	-0.929028	0.00132546	0.138343
SAMSN1	1.45336	0.00267436	0.445107		SLC16A1-AS1	-2.21509	0.00136639	1
SPAG4	4.02928	0.00268412	0.445107		SLC14A1	-1.32358	0.00136865	0.138343
AP3B2	3.11675	0.00269428	0.445107		BST2	-0.787407	0.00137654	0.138343
TPCN2	0.956952	0.00271834	0.445107		CAMK1	-1.11878	0.00138112	0.138343
MMP23B	-2.3016	0.00274435	0.445107		MID2	1.61585	0.00139045	1
TRIM9	2.11894	0.00276893	0.445107		CREM	-0.940834	0.00139162	0.138343
PLIN4	1.6447	0.00279978	0.445107		ALDH2	-0.649536	0.00140006	0.138343
NLRP6	1.42225	0.00284246	0.445107		MYO1B	2.00865	0.00141419	1
RPL23AP24	2.82293	0.00286832	0.445107		RBM47	0.739668	0.00141989	0.138343
MMP9	1.86918	0.00288548	0.445107		CTSB	-0.501293	0.00142175	0.138343
EFNA1	2.5878	0.00288879	0.445107		EPS15L1	0.568354	0.00142914	0.138343
BZW1P2	-1.41531	0.00289673	0.445107		TMEM51	-2.14364	0.0014421	1
RPGR	1.14129	0.00291482	0.445107		TOP1MT	-0.808767	0.00146831	0.14059
AC134312.1	4.56312	0.00292667	0.445107		SEMA6A	-2.47004	0.00147545	1
ST3GAL4	1.09594	0.00295755	0.445107		AL136981.2	-2.10428	0.0014796	1
UQCRFS1P1	-1.69555	0.00298866	0.445107		ERP29	-0.517139	0.00148936	0.141073
FAM104B	-1.03053	0.00299489	0.445107		CAP1P2	1.06967	0.00150581	1
IGHG3	1.80423	0.00301458	0.445107		KBTBD7	0.846773	0.00151518	0.141992
ECI2	-0.742246	0.00303255	0.445107		SHOC2	0.535585	0.00156632	0.144509
DHX34	0.802594	0.00304899	0.445107		TMEM258	0.556881	0.00158295	0.144509
AL445524.1	1.60319	0.00308352	0.445107		TBC1D14	0.705689	0.00159809	0.144509
MIR6087	-2.86512	0.00309622	0.445107		PIAS1	0.575098	0.00160766	0.144509
HRH2	1.40816	0.00312915	0.445107		LYPD5	-3.66739	0.00162684	1
CYP2E1	-4.34973	0.00315004	0.445107		NEDD9	0.718972	0.00163905	0.145842
TLR2	1.35215	0.00315006	0.445107		SIGLEC12	-2.03271	0.00165632	1
HDAC4	1.24594	0.00316455	0.445107		THBD	1.27579	0.00167461	0.147517
FTH1P8	-1.0002	0.00320527	0.446158		STAT3	0.46586	0.00171301	0.148
AL627309.7	1.27479	0.00321972	0.446158		AC241585.2	-1.01644	0.00171346	1
MIR1244-2	-1.2703	0.00325661	0.447952		IL1RAP	1.19115	0.00171958	0.148
FGD4	1.33029	0.00331215	0.450659		FBP1	-0.757642	0.0017305	0.148
GNG11	-1.02499	0.00332447	0.450659		C12orf29	-0.928687	0.00174772	1
FAXDC2	-1.27528	0.00337102	0.453474		SLC25A44	0.664488	0.00178229	0.14919
TUFT1	0.983355	0.00339372	0.453474		SLC25A3	-0.414407	0.00179356	0.14919
SEC61A2	1.2568	0.00360108	0.473785		ATXN1	0.514554	0.00179523	0.14919
PPM1D	0.687354	0.00361462	0.473785		HLA-DMB	-0.684003	0.00183032	0.150685
MCTP2	1.27823	0.00366476	0.473785		HNRNPA1	-0.363915	0.00187307	0.152155
ALYREF	-0.716706	0.00367044	0.473785		MAPK1	0.517803	0.00189713	0.152155
AL137145.2	2.3206	0.00367236	0.473785		RAB36	1.55084	0.00190247	0.152155
CRMP1	3.33812	0.00373355	0.47838		SNRK	0.48819	0.00192766	0.152155
JAK3	0.948891	0.00395464	0.496521		ALYREF	-0.562565	0.00193804	0.152155
BCKDHA	3.8998	0.00395754	0.496521		GTF2IP13	2.16761	0.00194962	1
CREB5	1.25578	0.00397237	0.496521		NAMPT	0.884014	0.00195181	0.152155
KDM6B	1.10184	0.00399281	0.496521		HIPK3	0.619271	0.00204197	0.157787
CAMP	2.50438	0.00400784	0.496521		AC116914.2	-2.70093	0.00205966	1
HIST2H2BF	1.03095	0.00407461	0.501472		TREM1	0.928124	0.00209288	0.160315
NXT1	-0.819118	0.00412299	0.50411		ZNF776	0.668267	0.00213382	0.161947
RPS4Y1	-8.4209	0.00415315	0.5045		CFAP45	1.31574	0.00213942	1
MARCO	-1.2886	0.00430402	0.508561		MAN1A1	0.62005	0.00215096	0.161947
ALOX15B	1.95309	0.00430729	0.508561		CDH4	2.61983	0.00220146	1
CRACR2B	1.40028	0.00433135	0.508561		CUL4B	0.482583	0.0022411	0.163112
IRS2	1.85484	0.00434468	0.508561		SLC27A1	-0.978222	0.00228222	0.163112
DAB2	-0.914581	0.00434494	0.508561		LILRB4	-0.952122	0.00228367	0.163112
DENND3	0.835094	0.00436962	0.508561		IDH2	-0.505983	0.00229419	0.163112
LGALSL	1.34042	0.00437688	0.508561		CALHM6	-1.51039	0.00230486	0.163112
AC092171.5	3.69049	0.00442247	0.510686		IRS2	1.24922	0.00230553	0.163112
LINC01002	1.10715	0.00452846	0.519717		RPL41P1	-1.16782	0.00231175	0.163112
ACSL1	1.40758	0.00460973	0.524101		CARS2	-0.799917	0.00233399	0.163112
CA4	1.39286	0.00462269	0.524101		KIR3DX1	1.71107	0.00234587	1
CBS	1.90152	0.0047477	0.527707		TUT7	0.586268	0.00235145	0.163112
NCF4-AS1	2.58681	0.00475162	0.527707		MTMR4	0.523302	0.00236254	0.163112
C1orf226	3.06122	0.00477364	0.527707		UACA	1.83196	0.00236976	1
NECAB2	1.17631	0.00481891	0.527707		GBP1P1	-2.45128	0.00237333	1
MEF2A	1.24647	0.004836	0.527707		SLC25A33	-0.982057	0.00238653	1
NUDT4B	-3.0345	0.00484064	0.527707		CLN8	-0.580071	0.00239367	0.163112
TCAF2	1.12332	0.00485196	0.527707		RPL12P4	-1.27331	0.00239682	0.163112
ARHGAP27P1-BPTFP1-KPNA2P3	1.73094	0.00494371	0.530105		EIF4EBP1	-0.783742	0.00240714	0.163112
KCNH3	1.92672	0.00503309	0.530105		TRBV7-5	3.16325	0.00242192	1
AC072022.2	1.88633	0.00504018	0.530105		IGHG2	1.29043	0.00243363	0.163648
RPS20P14	-1.19477	0.00504338	0.530105		MIR6087	-2.68541	0.00245319	1
SLPI	1.89722	0.00506099	0.530105		SHD	-2.9428	0.00245591	1
TRAV10	-1.7858	0.00506559	0.530105		PCNX1	0.686652	0.00250682	0.167292
AC245128.3	1.18011	0.00507237	0.530105		C8orf44	-1.5084	0.00253738	1
ZNF608	2.32369	0.00515554	0.532895		CD4	-0.68803	0.00254162	0.167485
AC118344.1	3.89586	0.00516322	0.532895		TLR1	0.715209	0.00255448	0.167485
KCND1	1.37688	0.00521863	0.532895		CTSZ	-0.491449	0.00256675	0.167485
P4HA2	2.85106	0.00523428	0.532895		LRRC8A	0.496802	0.00263709	0.17081
ZNF438	1.05457	0.0052415	0.532895		YWHAZ	0.413781	0.0026725	0.171341
GTPBP3	1.34591	0.00531081	0.534541		FOXO1	0.690478	0.00268879	0.171341
VNN1	1.42052	0.00533878	0.534541		AL162458.1	-1.30579	0.00270359	1
MBD6	0.954201	0.00534341	0.534541		PLEKHO1	-0.535219	0.00272719	0.171341
CDKL1	-1.48042	0.00541354	0.538676		FAM160B1	0.574331	0.0027285	0.171341
SOCS3	1.55053	0.00553024	0.547377		HIPK1	0.516738	0.00275255	0.171341
AC018638.4	0.897369	0.00556893	0.548305		AATK	0.859232	0.002762	0.171341
CD8B2	-2.09794	0.00560953	0.548796		DNAJB5	1.17166	0.00282572	1
AL157392.3	1.19973	0.00563259	0.548796		LUC7L	-0.696821	0.00286184	0.172669
ARPP21	4.21413	0.00574175	0.551453		GSK3B	0.511529	0.0028662	0.172669
CICP27	1.40017	0.00574249	0.551453		CRISP3	1.49092	0.00287114	1
LIPE-AS1	3.06953	0.00578279	0.551453		UBE2G1	0.370715	0.00289731	0.172669
CDC25C	3.80861	0.00579424	0.551453		ARID2	0.796199	0.00290066	0.172669
AC123912.4	-1.26222	0.00580725	0.551453		CREBRF	0.659952	0.00290178	0.172669
SSH2	1.03598	0.00597613	0.557238		AGER	-0.974434	0.00291881	0.172669
CXCL3	-1.96643	0.00597726	0.557238		OXA1L	-0.406611	0.0029206	0.172669
RUNX2	0.772782	0.00600314	0.557238		PPA1	-0.658826	0.00297257	0.173623
PRTN3	4.39038	0.00601276	0.557238		USP9X	0.667962	0.00301111	0.173623
MYBPC3	1.30551	0.00601711	0.557238		PQBP1	-0.487689	0.00304987	0.173623
CSF2RBP1	1.6999	0.00609415	0.55871		NFATC2IP	-0.412937	0.00305123	0.173623
AC107032.1	-1.88587	0.0060972	0.55871		ZNF703	-0.990461	0.0030534	0.173623
AC098818.1	3.40716	0.00615097	0.55871		SHISA4	-0.972078	0.00305501	0.173623
STEAP4	0.964217	0.00620071	0.55871		CHST11	0.538571	0.00312068	0.17543
PWP2	-2.61571	0.00626553	0.55871		TECPR2	0.669851	0.00312663	0.17543
ALDH1A1	-0.565462	0.00629994	0.55871		TYMP	-0.748947	0.00318547	0.176388
AC007318.1	-0.845438	0.00630203	0.55871		IRF9	-1.0953	0.00319423	0.176388
NBEAL2	0.934809	0.00631778	0.55871		CREB5	0.808596	0.00323015	0.176388
ARG1	2.77526	0.00633483	0.55871		MKRN2	0.43344	0.00324077	0.176388
RPS2P55	-1.50363	0.00634674	0.55871		SSH1	0.595255	0.00325329	0.176388
TECRP1	-1.46016	0.00636542	0.55871		NDUFS6	-0.711647	0.00326385	0.176388
ANP32B	-0.395336	0.00642343	0.55871		TAGLN	-0.740048	0.00331854	0.177116
RPL3P4	-0.673998	0.00645782	0.55871		B4GALT5	0.716062	0.00332943	0.177116
ST13	-0.736794	0.00646961	0.55871		AC026471.1	-1.18127	0.00333351	1
DEFA1	2.04847	0.006481	0.55871		GABPAP	1.27062	0.0033616	1
ERLIN1	1.16625	0.00666005	0.568114		MTCH2	-0.603755	0.00336767	0.177116
KDM6A	0.726614	0.00666323	0.568114		OAS1	-1.08794	0.00337431	0.177116
SPTB	-1.26589	0.00669693	0.568114		TLR2	1.15859	0.00339946	0.177116
TAX1BP3	-1.60829	0.00673824	0.568114		GALNT14	1.43367	0.00340077	1
EPB42	-1.39452	0.00674193	0.568114		B3GNT2	0.540393	0.00343635	0.177116
PRDM1	0.662446	0.00682386	0.570011		ZNF148	0.568342	0.00345646	0.177116
AC019254.1	2.05541	0.00685105	0.570011		RNF38	0.415309	0.0034635	0.177116
MCM5	-0.575369	0.00686463	0.570011		ENGASE	-0.585737	0.00346721	0.177116
NPIPA7	-2.67058	0.00691219	0.570011		TTLL3	-0.719672	0.00348579	0.177116
SLC6A6	0.944293	0.00691679	0.570011		UXS1	-0.517597	0.00352439	0.177116
AC073172.1	2.18833	0.00700152	0.574463		IKBKGP1	-1.62155	0.00352888	1
AC008083.2	-2.54324	0.00706889	0.577458		SLC43A3	-0.854474	0.00353651	0.177116
C4orf50	1.62672	0.00727147	0.590974		NDUFB10	-0.517045	0.00356081	0.177116
PTGS2	0.793649	0.00732145	0.590974		BAZ2B	0.713133	0.00357658	0.177116
YBX1	-0.822266	0.00732913	0.590974		PTPRC	0.589929	0.00358776	0.177116
COL4A1	3.16713	0.00758749	0.609181		TNFRSF8	-0.672462	0.00359984	0.177116
ADSSL1	-1.39646	0.00763665	0.610508		HAPLN3	-0.760762	0.00361912	0.177116
FKBP9	1.41649	0.00771791	0.613184		TBK1	0.62571	0.00363962	0.177135
SLC22A4	1.18366	0.00773568	0.613184		HNRNPA1P7	-1.35676	0.00364247	1
IQCN	1.55603	0.0078107	0.613944		SERPINB6	-0.502148	0.00366949	0.177526
SEC14L3	-1.67417	0.00783903	0.613944		TNPO1	0.624884	0.00368797	0.177526
PQBP1	-0.538742	0.00787642	0.613944		ZNF789	-0.985997	0.00370373	1
TECPR2	0.870907	0.00787654	0.613944		KRT73	-2.52294	0.00371907	1
FNIP1	0.938683	0.0079258	0.61522		OSGEP	-0.566297	0.00373905	0.177876
TESK2	0.847672	0.00796416	0.615643		NOB1	-0.484042	0.00374205	0.177876
CECR2	4.43729	0.00802316	0.615737		AC233968.1	-2.31816	0.00377414	1
CILP	-2.70907	0.00805253	0.615737		FGD4	0.970171	0.00377607	0.177876
RTKN	-1.91757	0.0080865	0.615737		CDKN1C	-1.29194	0.00381697	0.177876
TIMM9	-0.704763	0.00811684	0.615737		CTSL	-1.21809	0.0038227	0.177876
TTC25	-1.17169	0.00813715	0.615737		SLC2A3	0.705483	0.00383359	0.177876
CFAP45	1.72661	0.00820968	0.615737		IGLV3-19	1.39745	0.00383722	0.177876
FSTL3	1.80436	0.00822667	0.615737		SLC6A6	0.585505	0.00385678	0.177876
EGF	-1.27456	0.0082287	0.615737		CYP2E1	-3.46196	0.00389228	1
MAST4	1.48472	0.00827732	0.616908		ATOH8	-2.42134	0.0038998	1
AC018738.1	-1.91247	0.00837947	0.621643		RPL41P5	-1.36464	0.00390418	0.1783
CSGALNACT2	1.12766	0.00841954	0.621643		FAM157A	0.661323	0.00390644	0.1783
HMGB3	1.84669	0.00844055	0.621643		CPT1A	0.553701	0.0039464	0.178384
BCL6	1.14894	0.00860593	0.62876		RPL9P7	-1.12626	0.00394879	0.178384
FOS	1.40822	0.00863875	0.62876		BMX	0.980225	0.00398112	1
PLIN5	1.45497	0.00864878	0.62876		RIPOR2	0.681746	0.00403326	0.179639
PLVAP	-1.28319	0.00867162	0.62876		TRGV8	1.47972	0.00403425	1
AL590867.2	-1.32785	0.00878049	0.634196		HCAR2	1.08305	0.00403807	0.179639
HIST2H2AA3	-1.5319	0.00885147	0.636863		MBP	0.474121	0.00404661	0.179639
WDFY3	1.25558	0.00909567	0.651926		ENG	-0.727977	0.00406223	0.179639
IL4R	1.13924	0.00917707	0.65525		ARFGEF1	0.541946	0.00407853	0.179639
CSNK2B	-0.604362	0.00928549	0.659193		FAM53C	0.668943	0.00412759	0.180749
KIR3DL2	-1.08674	0.00930278	0.659193		NCOA1	0.550959	0.00414478	0.180749
CHCHD10	-0.887137	0.00956286	0.67203		ABHD17C	1.11494	0.00426152	1
MINDY2	0.727935	0.00956753	0.67203		UPF2	0.593429	0.00426668	0.182052
LINC01127	1.56126	0.0095917	0.67203		ATF5	-0.755852	0.00426915	0.182052
LYPD2	-3.3478	0.00965478	0.673925		TMCC3	0.709654	0.00426988	0.182052
CASTOR2	1.42439	0.00977434	0.67429		REV3L	0.66656	0.00428419	0.182052
PRR34-AS1	-1.45096	0.00990435	0.67429		EXOSC6	-0.597497	0.00428561	0.182052
IL1RAP	1.38	0.0099198	0.67429		SERPING1	-1.14367	0.00429865	0.182052
AL035661.1	1.92541	0.00992096	0.67429		SRP9P1	-1.71703	0.00432002	1
LINC01089	-0.790457	0.00993776	0.67429		DDX41	-0.405046	0.00433329	0.182641
ANXA3	1.73934	0.0099637	0.67429		AL133342.1	1.46189	0.00433356	1
ZBTB16	1.779	0.00996916	0.67429		ZG16B	-1.66258	0.0043448	1
NR1H3	-1.02108	0.00999712	0.67429		AC107983.1	-3.41884	0.00435957	1
USP53	1.10584	0.0100551	0.67429		OLAH	3.14233	0.00436498	1
AC010422.8	1.86593	0.0100729	0.67429		PPP1R12A	0.588885	0.00437451	0.1835
EEF1B2P6	-2.87706	0.0101022	0.67429		AC131649.2	-3.02351	0.00437612	1
ZNF107	1.01812	0.0101307	0.67429		AL031717.1	-2.85958	0.00441317	1
HECW2	1.33559	0.0101937	0.67429		PAN3	0.41716	0.00446528	0.18642
C1QTNF6	1.23047	0.0102323	0.67429		GLIS2	1.25061	0.00447086	1
ETS2	0.999204	0.0103893	0.67429		LIG4	0.592419	0.00450496	0.18719
FAM160A2	0.809625	0.010507	0.67429		SFXN4	-0.772744	0.00451591	1
TCN1	1.19086	0.0105609	0.67429		AC246787.1	-1.14849	0.00452861	1
UGCG	1.14738	0.0105663	0.67429		ANP32B	-0.293049	0.00453806	0.18768
SETD5	0.672773	0.0106003	0.67429		SMTNL1	-1.81906	0.00455165	1
IGLV2-5	-2.67775	0.0106096	0.67429		AC007066.2	-2.27464	0.0045587	1
NPIPB3	1.31823	0.0106745	0.67429		HEPACAM2	-2.615	0.00458066	1
C19orf84	-1.80036	0.0106824	0.67429		RBM23	0.446485	0.00461282	0.189528
ASAP1	0.712102	0.0107153	0.67429		CNDP2	-0.425515	0.00462579	0.189528
DPYSL4	-2.90647	0.0107705	0.67429		LONP1	-0.442724	0.00467369	0.190094
AC008467.1	1.42476	0.0107792	0.67429		IRF2BPL	0.877004	0.00470551	0.190094
LRRC27	-0.82378	0.0108023	0.67429		AC080023.1	2.62746	0.00470935	1
ARHGEF17	1.43363	0.0108715	0.67429		DGKD	0.428221	0.00473264	0.190094
SLC25A3	-0.414734	0.0108752	0.67429		GPX1P1	-1.25214	0.00474517	0.190094
AL080317.3	2.88954	0.0108787	0.67429		PES1	-0.387201	0.00476295	0.190094
PKNOX1	0.892723	0.010926	0.67429		D2HGDH	-0.876545	0.00480652	1
RASGEF1A	1.11626	0.0109751	0.67429		NOL4L	0.460126	0.00483575	0.190094
CRAT	-0.919151	0.0109807	0.67429		NPC2	-0.708417	0.00484054	0.190094
TIMM8AP1	3.89825	0.0109896	0.67429		RNH1	-0.760457	0.0048514	0.190094
LINC01888	2.27595	0.0110807	0.67429		ISG15	-1.18218	0.00486429	0.190094
KIAA1551	0.807068	0.011116	0.67429		CLIP1	0.558207	0.00488329	0.190094
CD1D	-0.52688	0.0111547	0.67429		IBA57	-0.619024	0.00488669	0.190094
ZNF91	-1.07442	0.0112495	0.67429		FBXO30	0.472374	0.00492044	0.190094
SEMA3G	1.42269	0.0112507	0.67429		HDAC4	0.541491	0.0049326	0.190094
TLDC2	-1.85355	0.0113086	0.67429		KCNJ2-AS1	1.71904	0.00493817	1
RAB36	1.67684	0.0113538	0.67429		C1QA	-1.86707	0.0049541	0.190094
UTF1	-1.82091	0.0113574	0.67429		PSME2	-0.673884	0.00496328	0.190094
PDK1	0.863487	0.0114488	0.67429		SERINC1	0.58967	0.0050507	0.191762
FP671120.4	-1.98032	0.0114602	0.67429		SFXN1	-0.603501	0.00506552	0.191762
THEM5	-1.02246	0.0115368	0.67429		ZNF608	1.72886	0.00507161	1
GLIS2	1.61037	0.0115368	0.67429		IFNGR1	0.717767	0.00507214	0.191762
KIAA2026	0.550132	0.0117262	0.67429		EIF4EBP3	-1.05269	0.00513603	1
PUS7	1.38352	0.0117789	0.67429		LY86	-0.786716	0.00515152	0.193171
ALDOB	-3.8451	0.0117821	0.67429		SLMAP	0.537308	0.00516942	0.193171
ARHGEF11	0.820834	0.0118025	0.67429		ETV7	-1.51562	0.00518957	0.193171
AC112907.2	3.95593	0.011842	0.67429		ROCK1	0.624943	0.00520818	0.193171
KREMEN1	1.2977	0.0118936	0.67429		CCDC124	-0.632204	0.00521906	0.193171
DEFA4	2.78679	0.0119309	0.67429		ADORA2B	-1.23162	0.00527141	1
PPP1R3B	1.05771	0.0119529	0.67429		BBX	0.589028	0.00529452	0.194285
JADE3	1.89979	0.0120048	0.67429		IL15	-0.991486	0.00530517	1
PSMC3	-0.49071	0.0120051	0.67429		AL133243.3	-2.37435	0.00534256	1
RNU6-226P	3.28759	0.0120177	0.67429		CAPG	-0.685988	0.00534642	0.194285
RNPS1P1	-2.77143	0.0120229	0.67429		REPS2	0.819487	0.00535339	0.194285
TMC4	1.30314	0.0120325	0.67429		UBR2	0.498883	0.0053605	0.194285
PPP1R3D	0.91531	0.0121376	0.67429		UNC119B	0.432466	0.00537862	0.194285
NRADDP	2.44241	0.0121682	0.67429		CYTIP	0.595708	0.00540951	0.194285
AICDA	3.6517	0.0122424	0.67429		GLRX5	-1.19119	0.00541177	0.194285
AL157813.1	2.29902	0.0123004	0.67429		RPL7P9	-0.712264	0.0054629	0.194285
CACNA2D2	-0.879347	0.0124322	0.67429		KLF6	0.577061	0.00548993	0.194285
CHIT1	2.09395	0.0124376	0.67429		WDR46	-0.428645	0.00549197	0.194285
AP001063.1	6.01233	0.0124688	0.67429		RBMS1	0.460916	0.00550215	0.194285
GNLY	-1.19582	0.0125102	0.67429		STAT2	-0.716802	0.00551381	0.194285
AL137145.1	2.03349	0.0125281	0.67429		LINC00996	-2.20274	0.00564145	1
FRMD3	-1.06163	0.0125619	0.67429		ZNF234	-0.761928	0.00564671	1
S100A12	1.34784	0.0125692	0.67429		ATP11B	0.591022	0.00565642	0.195715
MAPK14	0.996601	0.0126006	0.67429		LPAR6	-1.08097	0.00565754	0.195715
SYNM	-1.18437	0.0126447	0.67429		TBL2	-0.424809	0.00566203	0.195715
CDK6	0.696687	0.0126456	0.67429		SLC12A6	0.60205	0.00566717	0.195715
SLC36A1	0.984305	0.0126808	0.67429		SLC8A1	1.20457	0.0056752	0.195715
FNDC3B	0.930183	0.0127539	0.67429		DOCK11	0.529735	0.00570957	0.195715
SNCA	-1.39752	0.0127753	0.67429		C9orf139	-0.65956	0.00570992	0.195715
ZNF837	1.52944	0.012782	0.67429		PPP1R10	0.567934	0.00577988	0.197331
CDCA4	0.842572	0.0128255	0.67429		LIX1-AS1	-3.41893	0.00578304	1
KBTBD7	1.12112	0.0128255	0.67429		BICRAL	0.558488	0.00580188	0.197331
DGKH	1.6727	0.0128604	0.67429		BAZ1A	0.637053	0.00583023	0.197533
ESAM	-1.03722	0.0128887	0.67429		ARMC12	3.78719	0.00587199	1
FAM238C	-3.6253	0.0128915	0.67429		PCK2	-0.608136	0.00591895	0.199012
ATP6V1C1	1.14615	0.0128934	0.67429		USP38	0.491251	0.00592435	0.199012
SERPINB10	2.40033	0.0128938	0.67429		SERINC3	0.397516	0.00594167	0.199012
TLE2	-0.813362	0.0129857	0.67429		ACSL1	0.889064	0.00600126	0.200099
B4GALT5	0.940242	0.0130112	0.67429		NDUFS8	-0.548265	0.00601955	0.200099
KCNE1	1.71368	0.0130642	0.67429		NUMB	0.597146	0.00607703	0.200464
RNF146	0.908605	0.0130816	0.67429		LINC01355	-1.44776	0.00608282	1
LINC02580	2.14588	0.0130842	0.67429		CDCA4	0.651805	0.00608747	0.200464
ELFN2	2.859	0.0131542	0.67429		C1orf50	-1.00094	0.00609256	1
CHURC1	0.60822	0.0131645	0.67429		TLE1	1.17728	0.0061188	0.200464
ARHGEF40	1.21037	0.0132639	0.67429		ZNF281	0.589416	0.0061242	0.200464
RPS26P6	-1.80271	0.0132736	0.67429		CXCR2	0.789458	0.00614431	0.200464
KLHL15	0.88926	0.0132917	0.67429		NSMF	-0.568868	0.00623009	0.202513
KDM7A	0.658812	0.0133359	0.67429		SPR	-1.47638	0.00623443	1
SFTPD	3.71712	0.013356	0.67429		S100A13	-2.56183	0.00625124	1
TGFB1I1	-1.65269	0.0133712	0.67429		LIX1L	0.409184	0.0062692	0.202768
ADGRG3	1.27536	0.0134105	0.67429		PDIA6	-0.322472	0.006284	0.202768
TMEM51	-2.12104	0.0134204	0.67429		RASA2	0.410161	0.00636399	0.204073
CYGB	2.95465	0.0134224	0.67429		GNA13	0.473881	0.00637078	0.204073
SELP	-1.07111	0.0134524	0.67429		WDR48	0.451653	0.00641175	0.204642
RRP36	-0.607166	0.0135527	0.67429		CDC14A	0.460841	0.00644947	0.205072
SLCO4C1	0.801528	0.013559	0.67429		AHCTF1P1	0.724774	0.00647262	0.205072
LINC02217	2.50385	0.0137002	0.67429		CEP350	0.628172	0.00649507	0.205072
PLK3	1.05059	0.0137589	0.67429		TMEM86B	-0.93736	0.00652079	0.205149
ABCC5	0.750811	0.0138287	0.67429		UBXN7	0.562264	0.00655747	0.205568
AC097533.1	-3.49563	0.0139041	0.67429		DUSP1	1.06066	0.00659632	0.205601
GRAMD1A	0.86846	0.0139151	0.67429		VAV3	0.647319	0.00661109	0.205601
HNRNPA3P6	-1.09687	0.0139509	0.67429		ZBTB2	0.452103	0.00664619	0.205601
AC007298.2	0.942376	0.0139518	0.67429		MRPL37	-0.482309	0.00665187	0.205601
RPL34P18	-1.51118	0.0140093	0.67429		SLC7A8	1.68382	0.00666196	1
MOSPD2	0.813952	0.0140617	0.67429		LINC01089	-0.839686	0.00666663	1
CD74	-0.713567	0.0140625	0.67429		LBR	0.462032	0.00678886	0.207944
RABGEF1	0.913279	0.0142269	0.67429		TRPM2	-0.676091	0.00681659	0.207944
ALDH1A2	1.63035	0.0142273	0.67429		LINC02086	2.26146	0.00682562	1
AC006001.2	-2.23826	0.0142371	0.67429		GSDMD	-0.750043	0.00684078	0.207944
UACA	1.49908	0.014256	0.67429		MKLN1	0.55388	0.00684315	0.207944
RNASE1	2.12026	0.0142603	0.67429		TGFBR2	0.493623	0.0068457	0.207944
FAM200A	0.942355	0.0143634	0.67429		BATF3	-1.19021	0.00689818	1
AL049651.1	2.44297	0.0144705	0.67429		SPAG9	0.518312	0.00693877	0.209854
CMTM1	0.980683	0.014513	0.67429		AL353759.1	1.78999	0.00696297	1
TMEM185A	0.680265	0.0145695	0.67429		SEMA4D	0.403895	0.00698654	0.209854
NLGN3	0.964747	0.0146223	0.67429		NAGA	-0.715901	0.00699316	0.209854
SLC25A5	-0.557454	0.0146359	0.67429		TXNRD1	0.530511	0.00700388	0.209854
AC073517.1	2.99915	0.0146473	0.67429		TLDC2	-1.82343	0.00710217	1
ROPN1L	1.05422	0.014664	0.67429		MFSD12	-0.69538	0.00714974	0.21186
SLC8A1	1.45534	0.01471	0.67429		KLHL15	0.731651	0.0071728	0.21186
AC138035.1	1.23987	0.0147154	0.67429		FCRL3	0.529828	0.00717687	0.21186
CCDC71L	1.0926	0.0147524	0.67429		KANSL1	0.480172	0.00717712	0.21186
AC145098.1	1.08153	0.0147603	0.67429		SNCA	-1.22504	0.00719108	0.21186
CPD	1.22476	0.0147784	0.67429		SAMD4A	-1.10791	0.00721144	1
PAM16	1.13464	0.014781	0.67429		POLR2L	-0.590691	0.00722295	0.21209
HIC1	-1.19917	0.0147884	0.67429		PEA15	-0.633033	0.0072879	0.212553
RPL23AP42	1.56007	0.0148247	0.67429		ZNF385D	1.60617	0.00729907	1
XPO6	0.866649	0.0148248	0.67429		FBXL3	0.452206	0.00729971	0.212553
CSRNP1	1.05669	0.0148292	0.67429		SDCBP	0.642001	0.00731861	0.212553
AC011472.2	1.0583	0.0148942	0.67429		TMEM45B	0.965441	0.00732662	1
MEGF6	0.840084	0.0149022	0.67429		AC008440.1	-2.99353	0.00733631	1
CTSH	-0.565556	0.0149037	0.67429		NR1H3	-1.11521	0.00733637	1
PSME2P2	-2.87781	0.0149037	0.67429		THG1L	-0.572971	0.00739177	0.212553
ARHGAP24	1.43471	0.0150036	0.67429		IPMK	0.715713	0.00740654	0.212553
DPYSL3	3.49019	0.0150661	0.67429		MFAP3	0.760934	0.00741642	0.212553
ZC3HAV1L	-1.35417	0.0151052	0.67429		TSPAN4	-0.980603	0.00742786	0.212553
RERE	0.651682	0.0152436	0.67429		AC093525.7	-2.81632	0.0074326	1
DHRS13	1.38543	0.0152553	0.67429		IQGAP2	0.690071	0.00753111	0.212553
LRWD1	0.744876	0.0152944	0.67429		ASPH	1.21926	0.00753968	0.212553
TMEM272	1.07231	0.0152983	0.67429		AP003352.1	-2.3291	0.00754138	1
MRPS16	-0.627195	0.0153379	0.67429		STIM1	0.466113	0.00763682	0.212553
EEF2KMT	-0.988809	0.0153574	0.67429		ARPP21	3.64558	0.00764208	1
FAM3B	3.02446	0.0153585	0.67429		QARS	-0.33402	0.00766377	0.212553
RSF1	0.466168	0.0153838	0.67429		ACHE	-2.34884	0.00768363	1
RPL39P3	-0.88326	0.0154163	0.67429		SIN3A	0.592265	0.00768995	0.212553
AL589935.1	1.95853	0.0154247	0.67429		TLR8	0.65265	0.00769174	0.212553
AGO4	0.868973	0.0154866	0.67429		SNHG7	-0.692941	0.0077038	0.212553
CYP20A1	-0.70014	0.0155057	0.67429		MSL2	0.360931	0.00773189	0.212553
LGALS9B	-1.81082	0.0155183	0.67429		NUP98	0.557369	0.00773657	0.212553
ITGB5	-1.13307	0.0155644	0.67429		ZNF358	-0.68056	0.00774905	0.212553
ADAM19	0.947696	0.0155928	0.67429		ETS2	0.858445	0.00776063	0.212553
EIF3F	-0.455241	0.0156103	0.67429		TMEM71	0.55935	0.00778152	0.212553
CYSTM1	1.2093	0.0156119	0.67429		DENND6B	-0.788059	0.00781023	0.212553
RAB5B	0.530256	0.0156306	0.67429		JMJD1C	0.6065	0.00782983	0.212553
IGKV2D-28	-1.55678	0.0156701	0.67429		COMT	-0.499997	0.00785307	0.212553
CTSG	2.6313	0.0157184	0.67429		DTHD1	1.32726	0.0078779	1
GSEC	1.3624	0.015723	0.67429		HERC3	0.477757	0.00788306	0.212553
AC093495.1	1.15064	0.0158043	0.67429		RTCB	-0.409268	0.00789838	0.212553
AC104564.1	2.24014	0.0158549	0.67429		NSMCE2	-0.938845	0.00792269	1
RHCE	-2.24894	0.0158624	0.67429		MRPS5	-0.397177	0.00792382	0.212553
RPL35P1	-1.5408	0.0158839	0.67429		SLC25A5	-0.486381	0.00795537	0.212553
BEX3	-1.09031	0.0158851	0.67429		ARFIP1	0.49339	0.00799012	0.212553
SORL1	1.17916	0.0159401	0.67429		ELF1	0.557557	0.0079926	0.212553
UBXN10-AS1	-3.31264	0.0159501	0.67429		BAG5	0.390546	0.00800104	0.212553
NR4A2	1.25463	0.01599	0.67429		SP3	0.463749	0.00805253	0.212553
RPL3L	-1.91885	0.0159918	0.67429		RCC1	-0.492274	0.0080655	0.212553
ZNF516	0.822283	0.0160235	0.67429		CCDC88B	-0.424808	0.00807076	0.212553
TRPV4	-1.92707	0.0160304	0.67429		RASGEF1A	1.01474	0.00807398	0.212553
KMT2D	0.899959	0.0160532	0.67429		ABRACL	-0.582958	0.00808747	0.212553
ABCA13	2.06976	0.016061	0.67429		HMOX1	-0.507999	0.00810031	0.212553
PLXNA2	1.09057	0.0160642	0.67429		RPS28	-1.18709	0.00813948	0.212553
CAP1P2	1.07042	0.016076	0.67429		UBR5	0.554775	0.0081518	0.212553
SPAST	0.5106	0.0162657	0.6755		GSTM1	5.52774	0.00816954	1
KLF14	3.93673	0.0163589	0.6755		XYLT1	0.537667	0.00817707	0.212553
GABRR2	2.46435	0.0163657	0.6755		PAK2	0.478443	0.00817975	0.212553
SNHG22	-2.37674	0.0164104	0.6755		P4HA2	2.27964	0.00818022	1
CLEC10A	-1.20214	0.0164168	0.6755		GNAS	0.445911	0.00823002	0.212911
ALOX5AP	1.37796	0.0164239	0.6755		NELFCD	-0.357995	0.00824186	0.212911
SLC16A5	0.604128	0.0164929	0.6755		MRC2	-1.323	0.0082751	0.213062
AC133919.3	3.01178	0.0164965	0.6755		XPO6	0.55644	0.00829932	0.213062
COL9A2	1.14428	0.0165129	0.6755		COX5A	-0.33907	0.00832028	0.213062
NFKBIZ	1.00929	0.016519	0.6755		CSNK1G2-AS1	-1.73941	0.00837671	1
AC106047.1	-1.85348	0.0165199	0.6755		C19orf84	-1.70585	0.00840543	1
YBX3	-1.1068	0.0165381	0.6755		CETP	-1.28496	0.00843143	1
CD24	1.12156	0.0166013	0.676158		OMA1	0.502657	0.00844394	0.215602
COL17A1	2.53847	0.0166702	0.676158		SLC15A4	0.592667	0.00851251	0.215887
PSME1	-0.448374	0.0167177	0.676158		SLC7A7	-0.718673	0.00851903	0.215887
MYO7B	1.18932	0.0167758	0.676158		INTS6	0.393045	0.00854213	0.215887
MDH2	-0.495202	0.0168447	0.676158		NUDT5	0.913135	0.00855845	0.215887
HSPA7	-1.19248	0.0168968	0.676158		TIAF1	-1.32783	0.00858108	1
C3orf80	-3.73181	0.0169718	0.676158		CST7	0.639948	0.00858415	0.215887
PPP4R2	0.739415	0.0170183	0.676158		STXBP5	0.65286	0.00860214	0.215887
RPL24P4	-0.600953	0.0170449	0.676158		RPP21	-2.53971	0.00865731	1
AC104561.2	2.98513	0.017051	0.676158		LINC00106	-2.248	0.00872853	1
SLC12A6	0.946826	0.017055	0.676158		AP005018.2	-1.14793	0.0087323	1
MPO	2.12762	0.0170648	0.676158		NAGK	-0.543632	0.00874571	0.218866
RBM47	1.07783	0.0171031	0.676158		DNAJC6	-1.28003	0.0087726	1
DOC2B	1.77621	0.0171068	0.676158		ASRGL1	-0.890945	0.00882012	1
MZB1	1.02964	0.017115	0.676158		TCN2	-1.1669	0.00886603	0.221249
OLR1	2.55556	0.0171326	0.676158		TTL	-0.498127	0.00895395	0.222812
AC139495.3	1.5542	0.0172105	0.677686		HIST2H2AA3	-1.58758	0.00895951	1
IGHV1-3	-1.40747	0.0173454	0.677686		BCLAF1	0.474757	0.00898462	0.222848
KLHL8	0.688512	0.0173694	0.677686		SPTLC3	-3.182	0.00900437	1
PHF21A	0.938897	0.0173745	0.677686		ACSL4	0.790233	0.00905932	0.222848
AC011495.1	-1.37621	0.0173841	0.677686		PIP4K2C	0.363128	0.00906269	0.222848
DSE	0.60499	0.0174446	0.677686		MAST3	0.633779	0.00908417	0.222848
AC092384.2	1.69658	0.0175284	0.677686		SNRNP25	-0.472687	0.00911255	0.222848
HNRNPKP4	-0.738755	0.0175586	0.677686		TRIP10	-0.986198	0.00911476	1
PLXNC1	1.00064	0.0175828	0.677686		YBX1P1	-0.845825	0.00915123	0.222848
AL365273.1	1.56946	0.0176025	0.677686		SDC3	-1.68878	0.009154	1
C3orf22	3.89346	0.0176167	0.677686		DNAJA4	-0.836028	0.00916338	0.222848
APH1B	0.823802	0.0176542	0.677686		CDC37	-0.350429	0.00918336	0.222848
NDUFA11	-0.749729	0.0176765	0.677686		LSM4	-0.532786	0.00920066	0.222848
OSM	1.27423	0.0176926	0.677686		ATOX1	-0.522334	0.00923641	0.222848
RDM1	-3.58121	0.0177479	0.677686		FAM126B	0.678417	0.00924476	0.222848
CAPN3	1.38539	0.0177509	0.677686		SMIM24	-1.58935	0.00927005	0.222848
TBC1D14	0.98511	0.0178444	0.679867		ARID4A	0.525101	0.00928707	0.222848
VNN3	0.804683	0.0178937	0.680361		NDUFAB1	-0.730073	0.00931265	0.222848
TFF3	2.02947	0.0179617	0.680455		RPS3AP6	-0.91257	0.00933486	0.222848
AC007686.3	1.21673	0.0179689	0.680455		ITGAE	-0.927612	0.00939283	0.222932
MXD3	0.989057	0.0180191	0.680925		ASPDH	-3.15246	0.00940463	1
MTND4P12	-1.95152	0.0180541	0.680925		SPSB2	-0.826557	0.00940528	0.222932
MMP25-AS1	0.8997	0.0181332	0.682529		KIF5C	0.929426	0.00942495	1
AC004471.1	2.31273	0.0182058	0.683009		NF1	0.598861	0.00943986	0.222932
AC114341.1	3.59824	0.0182217	0.683009		PAFAH1B2	0.425239	0.00948412	0.222932
GADD45A	1.36473	0.0182567	0.683009		STAG2	0.546713	0.00949114	0.222932
TMEM65	0.558149	0.0182919	0.683009		UBLCP1	0.589243	0.00949507	0.222932
FGGY	1.04299	0.0184427	0.685936		EVI2B	0.624697	0.0095482	0.222932
HIST1H2AE	-1.84753	0.0184437	0.685936		LCOR	0.566637	0.00956322	0.222932
KIF1B	1.11831	0.0185162	0.687268		COL3A1	-3.07425	0.00956785	1
AC022400.7	-0.85553	0.018586	0.688493		KPNA1	0.535109	0.00957724	0.222932
KANSL1-AS1	-1.08603	0.0186872	0.690873		FAM129A	0.744701	0.00959148	0.222932
RPP40	-1.1945	0.0187332	0.691206		GSTO2	-1.34064	0.00962717	1
AL035685.1	2.79869	0.0187729	0.691309		IGLC2	0.829985	0.00962949	0.223227
SPN	-0.640527	0.0188101	0.691319		CELF2	0.527904	0.00974862	0.225395
CPEB4	0.803666	0.0188992	0.692592		AC005070.3	-1.82147	0.00979443	1
SRGAP1	2.82381	0.0189882	0.692592		AL109811.3	-1.46351	0.00982824	1
ENTPD1-AS1	1.01092	0.0190004	0.692592		CA4	0.7732	0.00983618	0.226529
EFCAB12	1.47891	0.0190151	0.692592		UBXN2B	0.646586	0.00984909	0.226529
SORT1	1.25205	0.0190688	0.692592		CYP2S1	-0.918458	0.00993407	0.227085
DYSF	1.16107	0.019078	0.692592		EGR1	1.97695	0.00994069	0.227085
TLR8	0.771891	0.0191039	0.692592		P2RY13	0.565833	0.00995058	0.227085
IPMK	0.893925	0.0192345	0.692874		TMED6	-2.83034	0.0100327	1
B3GNTL1	0.997304	0.0192823	0.692874		POLR3D	-0.40129	0.0100472	0.228295
CEP135	0.602149	0.0192999	0.692874		RAB24	-0.642433	0.0100696	0.228295
FBP1	-0.596189	0.0193417	0.692874		HRH2	0.973078	0.0100814	0.228295
BATF3	-1.19883	0.0193588	0.692874		FBXO42	0.341783	0.0101724	0.229671
KRT73-AS1	1.97914	0.0193665	0.692874		DIRC2	0.576917	0.0101943	0.229671
FAM209A	1.68188	0.019371	0.692874		AC093297.2	-0.955051	0.010332	1
CBSL	3.20566	0.0194644	0.694888		GSTK1	-0.288782	0.0103557	0.232128
AL627309.6	0.947474	0.0196067	0.696578		KAT6A	0.635777	0.0103684	0.232128
TRBV7-2	-1.1366	0.0196079	0.696578		EVPL	-1.91653	0.0103715	1
MOK	1.43785	0.0196429	0.696578		DAZAP1	-0.347443	0.0104023	0.232128
DGKD	0.679798	0.0197226	0.696578		APOC1	-3.66639	0.0104218	1
ARHGAP23	2.15309	0.0197884	0.696578		C15orf40	-0.590029	0.0104596	0.232128
AC133919.2	2.81456	0.0198608	0.696578		AC124319.2	-1.77012	0.0104737	1
LINC00641	0.843187	0.0199205	0.696578		PRKAR1A	0.445993	0.0104753	0.232128
SGPP2	1.42646	0.0199491	0.696578		MIB1	0.433064	0.0104934	0.232128
DEFA3	3.57352	0.0199689	0.696578		SNHG22	-2.29341	0.0105247	1
APC	0.796273	0.0199733	0.696578		DDRGK1	-0.643855	0.01053	0.232128
F13A1	-0.684806	0.0199751	0.696578		ASGR1	-1.0375	0.0105337	0.232128
RASIP1	-2.82792	0.0199906	0.696578		JAK1	0.546531	0.0105538	0.232128
SBF2-AS1	2.09922	0.0199958	0.696578		SYNJ2BP	-0.716712	0.0105566	1
HNRNPLP2	-1.18023	0.0201168	0.698567		DELE1	-0.322747	0.0105988	0.232128
FO393411.1	-2.55931	0.0201619	0.698567		SEC13	-0.396407	0.0106207	0.232128
PYGL	1.13112	0.0201981	0.698567		IGF2R	0.554419	0.0106381	0.232128
GTF2IP4	0.808316	0.0202023	0.698567		TMPRSS9	1.68403	0.010666	0.232128
ADM	0.933205	0.020302	0.70001		MAN2B1	-0.509399	0.0106723	0.232128
DERL3	1.56536	0.0203259	0.70001		KISS1R	1.28662	0.0106954	1
NPAS1	-3.02765	0.0203563	0.70001		HMGN2P3	-1.05329	0.0107233	1
AGFG1	0.798207	0.0204509	0.701973		NDRG2	-0.668158	0.0107251	0.232704
PDGFRB	-1.00696	0.0205248	0.702027		RGS12	-0.718944	0.0107684	1
SIRPA	0.871653	0.0205276	0.702027		KIF27	0.992065	0.0107851	1
CFAP58	1.57428	0.0205825	0.702623		TLR7	-0.694822	0.0108268	0.234333
AL592494.3	-2.74378	0.0206748	0.704486		AXL	-2.34594	0.0108378	1
ST13P4	-1.40595	0.0207278	0.704816		CLEC10A	-0.920492	0.0108639	0.23456
KRT18P31	2.72922	0.0207598	0.704816		ABHD2	0.468247	0.010933	0.235474
SSH1	0.967985	0.0208566	0.705651		RPL13AP25	-1.05021	0.0109792	1
KLRC1	-1.46085	0.0208778	0.705651		ERAL1	-0.675035	0.0110005	0.235803
MLLT1	1.02045	0.0208976	0.705651		VTN	-3.67318	0.0110039	1
KLF6	0.838878	0.0210069	0.706562		CLEC4E	1.1608	0.0110064	0.235803
NUDT5	1.01716	0.0210256	0.706562		CTSH	-0.530614	0.0110286	0.235803
IGHG1	1.21943	0.0210378	0.706562		APOL3	-0.577935	0.0110557	0.235811
AC244154.1	1.2471	0.0211555	0.708565		RAD21	0.4665	0.011105	0.236291
SLF1	0.751121	0.0211732	0.708565		AC067930.4	-3.30234	0.0111554	1
ST3GAL2	0.539017	0.0212339	0.709064		PHF20	0.366952	0.0111964	0.23764
ANGPTL6	-1.50369	0.0212981	0.709064		GNPDA1	-0.35561	0.0112462	0.23764
AL731567.1	1.25162	0.021375	0.709064		PPDPF	-0.748101	0.0112494	0.23764
RBPMS2	1.92143	0.0213966	0.709064		NETO2	-0.80852	0.011305	1
RBMS1P1	1.27281	0.0214115	0.709064		ATRX	0.565079	0.0113058	0.23826
RAC3	2.38825	0.0214555	0.709064		XRCC5	0.442318	0.0113502	0.238521
BTF3	-0.529853	0.0214937	0.709064		PF4V1	-1.74596	0.0113723	0.238521
PEG10	1.68318	0.0216275	0.709064		KDM6B	0.637064	0.0114468	0.239513
AC108134.4	2.84939	0.0216741	0.709064		KAZN	0.912888	0.011509	0.240244
TSPO	1.46425	0.0216816	0.709064		CD33	-0.84468	0.0115909	0.240369
MGP	-2.83251	0.0216981	0.709064		AGFG1	0.544552	0.0115922	0.240369
SBNO2	0.86177	0.0217032	0.709064		CHD7	0.772539	0.0115969	0.240369
COMP	-3.18514	0.0217043	0.709064		AC068946.1	-3.12811	0.0116936	1
SLC6A19	-2.96075	0.0217345	0.709064		SLC49A3	-1.23251	0.0117144	0.240719
LRRC6	1.49824	0.0217684	0.709064		CD160	1.11922	0.0117276	0.240719
ATXN1	0.761457	0.0218014	0.709064		CSF1R	-0.735551	0.0117806	0.240719
C3	-1.45476	0.0218325	0.709064		TRIB1	0.630794	0.0117981	0.240719
HRASLS	1.6728	0.0219227	0.710759		FCGR2A	0.671123	0.011813	0.240719
PCNX1	0.958663	0.0220127	0.711733		PWP1	0.488681	0.0118549	0.240719
MLC1	-0.673292	0.0220412	0.711733		CD300H	-1.24795	0.01186	0.240719
AMFR	-0.366824	0.0220669	0.711733		GAPDHP1	-0.800616	0.0118708	1
AC115837.1	-2.14012	0.022298	0.71795		CARD9	-0.951273	0.0118806	0.240719
MMP25	1.00801	0.0225304	0.720724		MIRLET7D	-3.42046	0.0118827	1
FAM126B	1.02483	0.0225446	0.720724		PMPCA	-0.340926	0.0119041	0.240719
SCRN3	0.78781	0.0225722	0.720724		TMEM86A	-1.00749	0.0119107	1
Z74021.1	-0.984598	0.0227054	0.720724		RPP25	-0.691156	0.0119181	1
RAG1	2.36486	0.0227589	0.720724		EPC1	0.484398	0.0119192	0.240719
AC020636.1	2.52679	0.0227824	0.720724		VPS35	0.399597	0.0119271	0.240719
ACVR1B	0.955984	0.0228146	0.720724		ZNF91	-0.673898	0.0119613	0.240719
MXD1	0.762263	0.0228266	0.720724		PIK3R4	0.41604	0.011969	0.240719
IDI1	0.903024	0.0228541	0.720724		C11orf54	0.620544	0.0120227	0.241249
NTRK1	-1.65673	0.0228579	0.720724		ZBTB38	0.610283	0.0120837	0.241922
XRCC6	-0.449626	0.0229178	0.720724		LGALS3BP	-1.02988	0.0121245	0.242024
DUSP1	1.10495	0.0229383	0.720724		TG	1.27052	0.0121262	1
ATP11B	0.965277	0.0229687	0.720724		EIF3G	-0.350067	0.0121495	0.242024
DOK3	0.942335	0.0229706	0.720724		TMEM185A	0.521132	0.0121713	0.242024
RPL41P5	-1.43711	0.0230136	0.720724		IL17RC	-0.706878	0.0122016	1
SPTBN4	2.87689	0.0230245	0.720724		NDUFB5	-0.434408	0.0122439	0.242921
PPA1	-0.686374	0.0230391	0.720724		LOXL3	-0.694251	0.0122879	0.243245
AC103996.2	2.7411	0.0230944	0.720742		KIAA1324L	1.02689	0.0122891	1
STRADB	-1.1069	0.0231168	0.720742		PRAL	-2.49243	0.0123564	1
RGS10	-0.808151	0.0231714	0.721242		MAPK14	0.546543	0.01238	0.244265
DHRS12	0.802327	0.0232179	0.721491		CCDC47	0.490128	0.0123949	0.244265
AC022211.4	3.78313	0.0232884	0.722481		PPP1R32	-1.13485	0.0124479	1
PKP2	1.57621	0.0233582	0.723448		NFE2L2	0.561908	0.0125025	0.245835
THBD	1.07004	0.0235665	0.724229		AC099811.6	-3.08177	0.0125452	1
MSL1	0.779816	0.0235995	0.724229		AC099336.2	-0.852732	0.0125907	1
HDAC6	-0.502533	0.0236172	0.724229		PIK3R5	0.342319	0.0126001	0.246522
ABCA2	0.514263	0.0236225	0.724229		OXSR1	0.432791	0.0126066	0.246522
NCK1-DT	-1.0412	0.0236596	0.724229		RAB8B	0.471425	0.0126213	0.246522
LZTS1	1.6976	0.023723	0.724229		AC097533.1	-3.17108	0.0126494	1
DOCK5	0.740022	0.0237351	0.724229		ITLN1	-1.46534	0.0126811	0.246744
ULK1	0.787417	0.023793	0.724229		NOP53	-0.421951	0.0126887	0.246744
GPNMB	2.13435	0.0238349	0.724229		SLC33A1	-0.619772	0.012715	1
C5orf30	1.4109	0.0238773	0.724229		GOLGA2	0.428668	0.0127729	0.247312
ZNF273	1.206	0.0238819	0.724229		MZB1	1.03763	0.0127741	0.247312
CLHC1	2.09944	0.0239208	0.724229		CAPN10-DT	-1.33133	0.0128989	1
TGFBI	-0.577084	0.0239212	0.724229		EPB41L4A	1.69273	0.0129066	1
ZNF564	-2.04898	0.0239587	0.724229		RAPGEF2	0.567364	0.0129246	0.249677
ST3GAL3	-1.56952	0.0239642	0.724229		RAB11FIP1	0.528066	0.0130839	0.250487
ALPK1	0.895884	0.0240215	0.72425		SPATA1	-1.57393	0.013085	1
PROK2	1.27882	0.0240507	0.72425		RBPMS	-1.18383	0.0130852	1
KIAA0825	1.21759	0.0241311	0.72425		SF3B1	0.303028	0.0130868	0.250487
NFE2L2	0.625448	0.024139	0.72425		MEGF9	0.684497	0.0130889	0.250487
NACC2	0.687416	0.0241645	0.72425		GNA15	-0.535285	0.0131242	0.250487
HEBP1	-0.715509	0.0241972	0.72425		SPATS2L	-0.803684	0.0131605	1
AC064799.1	-1.71204	0.0243109	0.725919		FBXW2	0.365883	0.0131704	0.250487
CTBS	0.87793	0.0243481	0.725919		HIVEP1	0.548909	0.0131827	0.250487
SPON2	-1.02535	0.0244248	0.725919		MRPL51	-0.757127	0.0131843	0.250487
AC005280.2	1.35912	0.02443	0.725919		STRN	0.413138	0.0132107	0.250487
RAB43	0.903875	0.0244888	0.725919		TXNDC15	-0.426766	0.0132224	0.250487
AL136981.2	-1.44481	0.0245418	0.725919		NRIR	-1.46434	0.0132459	1
TRDV2	-1.39267	0.0245614	0.725919		ITIH2	-2.82347	0.0132667	1
PTGFR	3.30773	0.0245665	0.725919		ARL16	-0.578514	0.013298	1
NAMPTP1	1.02127	0.0246022	0.725919		SLC22A4	0.794891	0.0133791	0.252787
ITPRID2	0.67811	0.0246508	0.726209		AL158832.1	-3.70157	0.0134013	1
CDH4	2.45485	0.0247173	0.726263		PPIAP29	1.08272	0.0134093	1
RAPGEF2	0.630811	0.0247303	0.726263		AP000347.1	-1.35903	0.0134303	1
E2F3	0.926697	0.024906	0.727351		AC116407.2	-1.89855	0.0134504	1
LINC02432	-0.926263	0.0249496	0.727351		CBL	0.62376	0.0134599	0.252787
BTNL8	1.02754	0.0249756	0.727351		LRRN1	1.57922	0.0135522	1
CDC42SE1	0.571946	0.0250466	0.727351		FOCAD	0.449057	0.013557	0.252787
WDR46	-0.589189	0.0250511	0.727351		TAF10	-0.685436	0.0135777	0.252787
TSKS	-1.58564	0.0250932	0.727351		RAB7A	0.603469	0.0135889	0.252787
PPP1R10	0.602068	0.0251432	0.727351		KIDINS220	0.412587	0.0136007	0.252787
PER1	1.03043	0.0251874	0.727351		TRIM25	0.489562	0.0136187	0.252787
ZFP36	0.809976	0.0251997	0.727351		IFI44	-1.21252	0.0136532	0.252787
CFAP100	-3.61322	0.0252318	0.727351		MXD1	0.553973	0.013657	0.252787
CAMTA2	0.613296	0.0252393	0.727351		LINC00239	1.70195	0.0136785	1
CNOT3	0.520157	0.0253025	0.727351		RPS6KA3	0.5505	0.0136844	0.252787
INSL3	1.28899	0.025311	0.727351		AL121935.2	-3.12281	0.0136929	1
CXCL2	-2.9751	0.0253117	0.727351		PICALM	0.439833	0.0136959	0.252787
TRBV10-2	1.84651	0.0253904	0.727457		SCAF11	0.424224	0.0137104	0.252787
STXBP3	0.704649	0.0254283	0.727457		HECA	0.273794	0.0137169	0.252787
WDR48	0.386386	0.0254748	0.727457		COA7	-0.836779	0.0138017	1
NDUFB5	-0.431261	0.0255972	0.727457		H2AFJ	-0.926121	0.0138095	0.253254
ERBB2	-0.945312	0.0255991	0.727457		AL513165.1	-1.278	0.013811	1
TTC26	1.21577	0.0256359	0.727457		SLC27A3	-0.676606	0.0138384	0.253254
AC034102.1	1.8616	0.0256881	0.727457		HMGCL	-0.441859	0.0138395	0.253254
ABHD17C	1.1227	0.0256966	0.727457		C8orf31	-2.90013	0.01385	1
CD163L1	2.71317	0.0257219	0.727457		CAB39	0.448329	0.0138572	0.253254
AKR1E2	2.49971	0.0258058	0.727457		SRSF9	-0.426728	0.0138949	0.253352
TERF1P5	3.00569	0.0258246	0.727457		CCS	-0.682981	0.013943	0.253352
CD1C	-0.775117	0.0258491	0.727457		CXCL9	-2.33208	0.0139587	1
NAMPT	0.942453	0.0258495	0.727457		MIDN	0.594156	0.0139664	0.253352
UPP1	0.949803	0.0258649	0.727457		AC087741.1	-1.05278	0.0139752	1
KCNJ2-AS1	1.61201	0.0259672	0.727457		KDM2A	0.39555	0.0139777	0.253352
ECHS1	-0.506149	0.0259687	0.727457		VAMP8	-0.635556	0.014069	0.253766
PHLDA3	2.21803	0.0259764	0.727457		ERBIN	0.450671	0.0140802	0.253766
NOB1	-0.51322	0.0261875	0.731104		VNN2	0.787408	0.0140869	0.253766
GLDN	3.08737	0.0262039	0.731104		AP000254.1	2.32974	0.0141197	1
LINC00299	-1.4838	0.0263451	0.731104		FLT1	1.26228	0.0141604	1
FAM13A-AS1	0.754876	0.0264536	0.731104		GARS-DT	-0.654959	0.0142865	0.256109
MMP8	2.55723	0.0264758	0.731104		PDPK1	0.484799	0.0143037	0.256109
IGF1R	1.05538	0.0265112	0.731104		CLPB	-0.615271	0.0143042	0.256109
KMT2B	0.69437	0.0265635	0.731104		MMS22L	0.976406	0.0143997	1
PABPC3	-1.52894	0.0266179	0.731104		BICD2	0.433542	0.014443	0.257992
EIF2B3	-0.70912	0.0266195	0.731104		LINC01088	-2.02192	0.0144548	1
S100A9	0.951703	0.0267484	0.731104		POLD1	-0.541989	0.0144788	0.257992
PLCD4	1.51278	0.0267567	0.731104		ZNF487	0.746296	0.0145175	1
MAP4K4	0.591865	0.0267584	0.731104		AC096887.1	-2.72159	0.0145317	1
TEX45	-2.20597	0.0268196	0.731104		PSMC3	-0.40407	0.014556	0.257992
DUSP13	1.61112	0.0268227	0.731104		HLA-DRA	-0.537767	0.01456	0.257992
MAGI2-AS3	-2.22065	0.0268714	0.731104		DPCD	-1.07418	0.0145745	1
DNAH10OS	-1.36828	0.0268804	0.731104		MOSPD2	0.631452	0.0146094	0.257992
SCCPDH	-0.739132	0.0268826	0.731104		ARL2BP	-0.760974	0.0146124	1
AL032821.1	1.47842	0.0269699	0.731104		ZNF692	-0.584825	0.014653	0.257992
GNAZ	-0.842905	0.0269742	0.731104		PSAP	-0.430635	0.0146667	0.257992
BTG2	0.595365	0.0269748	0.731104		NFKBIA	0.835395	0.0146693	0.257992
CEP85L	0.555318	0.0269764	0.731104		PYGL	0.631063	0.0146969	0.257992
OSGIN1	1.13477	0.0270555	0.731104		ADI1	-0.435052	0.0147022	0.257992
ARID5A	0.722747	0.0270899	0.731104		AC093159.1	-3.5626	0.0147243	1
DRC1	1.51089	0.0271067	0.731104		FAM110A	-0.698838	0.0147815	0.258509
SLC25A33	-0.98789	0.0271296	0.731104		HIF1A	0.503871	0.0147904	0.258509
C17orf58	-1.21183	0.0271644	0.731104		SLC22A1	1.21957	0.0148036	1
FLOT2	0.983211	0.0272006	0.731104		SIGLEC16	-1.04538	0.0148251	1
KRT79	-2.77985	0.027248	0.731104		IDUA	-0.65661	0.0148355	0.258784
RAB6B	-1.02113	0.027266	0.731104		NDUFC1	-0.658468	0.014866	0.258803
REPS2	0.833498	0.0273068	0.731104		EXD3	-0.725425	0.0149023	1
CLEC18A	1.63831	0.0273233	0.731104		FBXL19-AS1	-1.42326	0.014911	1
FCGR2A	0.820214	0.027362	0.731104		AMOTL1	1.75965	0.0149534	1
RPL7P1	-0.705579	0.0274482	0.731104		NBPF26	0.888464	0.0149695	0.260091
TREM2	3.17298	0.0274522	0.731104		MAP3K1	0.484311	0.0150144	0.260174
TMCO3	0.929249	0.0274745	0.731104		COMMD9	-0.381938	0.0150333	0.260174
RPL14P1	-0.732723	0.0276056	0.732566		HSPA4	0.414164	0.0150807	0.260482
TMEM260	0.770182	0.0276399	0.732566		AARSD1	-3.85814	0.0150845	1
C12orf75	-0.697412	0.027647	0.732566		CLEC4F	-2.83772	0.0150998	1
INTS6	0.497378	0.027778	0.73454		ACP2	-0.70067	0.0151579	0.261303
TAOK1	0.597353	0.0278464	0.73454		TK1	-0.884092	0.0151767	1
MIDN	0.705152	0.0278664	0.73454		RRN3P1	-1.06466	0.0152049	1
SPATA5L1	0.553999	0.0278785	0.73454		AC133919.2	1.69135	0.0152227	1
CLNS1A	-0.505057	0.027983	0.734564		USP34	0.604836	0.0152266	0.261975
ODC1	-0.676714	0.0280118	0.734564		AL512770.1	1.5272	0.0153088	1
MEF2B	1.96136	0.0281016	0.734564		TP53TG3	-2.99911	0.0153883	1
IFNGR1	0.858594	0.0281203	0.734564		FOXN3	0.48649	0.0153977	0.262894
WFIKKN1	1.95487	0.0281276	0.734564		IRF7	-0.728212	0.0154577	0.262894
CCDC92	-0.508337	0.0281389	0.734564		BHLHE40	0.511617	0.0154587	0.262894
GADD45B	0.518419	0.0282629	0.734564		PTPRM	1.1387	0.0155146	1
ZZEF1	0.529774	0.028276	0.734564		RBM19	-0.451933	0.0155452	0.262894
PTPN18	-0.312004	0.0283436	0.734564		CRTAP	-0.392272	0.0155513	0.262894
TGIF1	0.523866	0.0283855	0.734564		AC113935.1	-1.03146	0.0155528	0.262894
BIN1	-0.616368	0.0283977	0.734564		BOD1L1	0.508984	0.0155961	0.262894
CD99	-0.390721	0.028405	0.734564		BRWD3	0.57602	0.0156241	0.262894
AC215522.2	1.02837	0.0284406	0.734564		CXCR4	0.563309	0.0157329	0.262894
CTSE	-1.19352	0.0284697	0.734564		ZNF589	-0.589326	0.0157731	0.262894
VNN2	0.871663	0.0284703	0.734564		SP1	0.383751	0.015775	0.262894
GPR141	1.0521	0.0285086	0.734564		TECTA	-3.27384	0.0157785	1
GPR146	-1.05148	0.0285469	0.734564		SLC4A4	1.41291	0.0158032	1
AC092368.3	0.987148	0.0286395	0.735244		LENG1	-0.551067	0.0158312	0.262894
COL1A2	-3.85476	0.0286941	0.735244		SETD5	0.409345	0.0158478	0.262894
FBXL13	1.03703	0.0287256	0.735244		FOS	1.3065	0.0158484	0.262894
ANLN	2.02071	0.0287306	0.735244		FAM153A	-1.32325	0.0158901	1
ZNF630	1.31185	0.0289384	0.738353		ZC3H12D	-0.376867	0.0159157	0.262894
CEACAM8	2.32048	0.0289402	0.738353		NBR1	0.376813	0.0159315	0.262894
KLF7	0.852346	0.0289705	0.738353		RTN1	-0.695233	0.0159364	0.262894
GBP1P1	-1.88995	0.0290279	0.738356		ARHGEF40	0.897854	0.0159539	0.262894
IGHV3-72	-1.65267	0.0290792	0.738356		DENND1A	-0.483458	0.0159648	0.262894
CEP68	0.549901	0.0291028	0.738356		PHPT1	-0.617533	0.0159927	0.262894
MAK	1.34755	0.0291285	0.738356		RTN4	0.366675	0.0160105	0.262894
LTB4R	0.925197	0.0292937	0.740318		TLR4	0.751491	0.0160119	0.262894
MGAT3	0.906752	0.0293094	0.740318		IL11RA	-0.714887	0.016047	0.262894
RIPOR2	0.776325	0.0293535	0.740318		MAP2K4	0.439744	0.0160618	0.262894
MIR3945HG	1.16068	0.0293642	0.740318		PRAM1	-0.517884	0.0160778	0.262894
DNAJC25	1.25066	0.0294617	0.740686		WDR61	-0.663605	0.0160807	0.262894
TYW1B	1.54087	0.0294931	0.740686		SRPK2	0.458535	0.0160858	0.262894
HIPK3	0.875269	0.0295178	0.740686		PTPN12	0.400996	0.0161597	0.263612
ABCG2	-2.06394	0.0295483	0.740686		HNRNPA3P6	-0.96291	0.0162962	1
UNC119B	0.444926	0.0295877	0.740686		RAB14	0.274235	0.0163401	0.266063
SLC7A7	-0.680089	0.0296702	0.740686		TRPV4	-1.80861	0.0164748	1
RAD23A	-0.563673	0.0296932	0.740686		RAB4B	-1.45731	0.0165038	1
AC012645.1	0.774027	0.029752	0.740686		CHKB	-2.09338	0.0165233	1
DPPA4	1.85955	0.029801	0.740686		GRB10	1.19926	0.0165261	0.267922
AMACR	-0.968837	0.0298458	0.740686		RERE	0.478502	0.016538	0.267922
COMMD7	-0.618963	0.0298552	0.740686		AP006284.1	-2.82718	0.0165664	1
NPM1P27	-0.651575	0.0298888	0.740686		B3GNT5	0.860003	0.0165671	0.267922
AMOTL1	1.5764	0.0299555	0.740686		TAF4	0.566422	0.016599	0.267922
CDKN1C	-1.22116	0.029973	0.740686		GOLGB1	0.503923	0.0166121	0.267922
ZNF746	0.704086	0.0300085	0.740686		TIE1	-1.86271	0.0166124	1
LINC01506	0.931171	0.0300489	0.740686		UBA7	-0.438254	0.0166368	0.267922
RAP2C	0.546364	0.0300862	0.740686		PRR33	-0.618267	0.0166766	0.268074
UBB	-1.06903	0.0300915	0.740686		ECHDC2	-0.668107	0.0167157	0.268212
PRMT5	0.662334	0.0301842	0.740807		CACNA1E	1.05524	0.0168333	1
MRI1	-0.568861	0.0301871	0.740807		DDIT4	1.07451	0.0169313	0.270184
MFSD4A	1.88009	0.0302158	0.740807		PTBP3	0.390804	0.0169406	0.270184
ZNF135	-1.59681	0.0302548	0.740807		KIAA0586	0.678905	0.0169465	0.270184
ZNF292	0.62807	0.0304168	0.743799		AC008771.1	-1.77915	0.0169583	1
AC114811.2	-1.59614	0.0305879	0.746501		TNFRSF10C	0.572827	0.0169677	0.270184
AL135818.2	1.89543	0.0306755	0.746501		PSTPIP1	-0.350897	0.0169919	0.270184
KIAA1257	0.938583	0.0306964	0.746501		EXTL3	0.504504	0.0170373	0.270211
NDUFV3	-0.563599	0.0307215	0.746501		VPS37D	2.53953	0.0170418	1
EID3	-0.906191	0.0307847	0.746501		EPSTI1	-0.924709	0.0170816	0.270211
B3GNT5	0.925128	0.0308981	0.746501		CTBS	0.604608	0.0170856	0.270211
GMFB	0.656592	0.0308984	0.746501		AL590764.1	-1.08522	0.0172026	1
AC068473.5	1.309	0.0309258	0.746501		CCDC3	-3.39356	0.017203	1
HGD	-1.33534	0.0309889	0.746501		MOV10	-0.507028	0.0172251	0.271812
HIPK1	0.920143	0.0310219	0.746501		RAB3D	0.441512	0.01725	0.271812
HIST1H3H	-1.17127	0.031076	0.746501		KRT5	-2.08897	0.0172506	1
TPGS2	-0.873441	0.0311131	0.746501		GNG10	1.97762	0.0172767	1
ZDHHC23	1.45605	0.0311261	0.746501		SPRTN	0.495542	0.0172852	0.271812
SNRPF	-0.562625	0.0311468	0.746501		IGLV3-9	1.75143	0.0172896	1
GYG1	1.09196	0.0311488	0.746501		ARHGAP26	0.55023	0.0173103	0.271812
ALPL	1.31999	0.0312147	0.746501		TERF1P5	2.86112	0.0173254	1
AC137932.2	-1.01108	0.0312229	0.746501		HBG1	-2.41884	0.0174044	0.272666
GAB2	0.756197	0.0312455	0.746501		TOMM22	-0.431974	0.0174266	0.272666
CAMKK2	0.684111	0.0313839	0.748851		DHX34	0.53128	0.0174822	0.273051
TMEM119	1.53809	0.0314906	0.750438		C4B	-2.604	0.0175331	1
ANKRD28	0.989941	0.0315781	0.751567		AC008105.1	-1.94361	0.0175443	1
SP3	0.609899	0.0317641	0.752406		STXBP3	0.589597	0.0175613	0.273802
ABO	-0.970889	0.0317743	0.752406		MIR1244-3	-2.48621	0.0175977	1
SPINK8	2.30191	0.0317836	0.752406		UQCRFS1P1	-1.09258	0.0176447	1
TLR5	1.20001	0.0318013	0.752406		FAM207A	-0.635228	0.0178085	0.277164
2023-03-09	-0.610607	0.0318144	0.752406		PTPRK	0.970928	0.0178425	1
AC093535.1	2.92832	0.0319242	0.754049		ARPC3P1	1.41575	0.0178446	1
RARA-AS1	0.782642	0.0320302	0.754824		NACC2	0.466145	0.0178448	0.27724
AL669831.1	1.0746	0.0320378	0.754824		EDF1	-0.421911	0.0179199	0.277916
ARL10	-0.596261	0.0321985	0.756127		SLC1A5	-0.752686	0.0179702	0.278207
LINC00674	-0.840493	0.0322712	0.756127		WDFY3	0.61206	0.0180058	0.278269
AP000547.3	-0.936576	0.0323082	0.756127		HERC2P2	-0.666953	0.01808	0.27891
AC090498.1	-1.17933	0.0323121	0.756127		SLC2A6	-0.695677	0.0181313	0.27891
CCP110	0.650402	0.0323142	0.756127		HLA-DMA	-0.707483	0.0181459	0.27891
UBE2J1	0.777702	0.0323519	0.756127		RPL21P75	-0.917439	0.0181739	0.27891
PSMC1P1	-0.926507	0.0323924	0.756127		CACHD1	1.7876	0.0181908	1
QARS	-0.382125	0.0324888	0.756127		DHODH	-0.599485	0.0182262	1
TNPO1	0.504287	0.0325003	0.756127		CEBPZ	0.713402	0.0182365	0.279009
ASMTL-AS1	-1.33093	0.0325415	0.756127		TPRN	-0.596415	0.0182438	0.279009
PPP2R3B	0.693808	0.0325548	0.756127		TIFAB	-1.63735	0.0183256	1
CX3CR1	-0.704694	0.0326245	0.756127		N4BP1	0.493078	0.0183379	0.279962
GNG10	2.17035	0.032634	0.756127		SCO2	-0.986048	0.0183385	1
NKAPP1	-1.5859	0.0326725	0.756127		FAAH	-0.884967	0.0183392	1
S100A8	1.16549	0.0327462	0.756127		MARK2	0.390878	0.0184247	0.280202
HERC3	0.469202	0.0327818	0.756127		ARGLU1	-0.502365	0.0184331	0.280202
ADAM10	0.546787	0.0328477	0.756127		E2F3P1	-1.32824	0.0184553	1
C1QB	-1.71371	0.0329092	0.756127		RFX2	0.885622	0.0184597	0.280202
PPDPF	-0.767551	0.0329353	0.756127		USP7	0.363446	0.0185131	0.280202
INSC	1.71901	0.0329384	0.756127		HGD	-1.2757	0.0185268	0.280202
WDR20	0.446553	0.0329761	0.756127		IGHA1	1.05753	0.0185444	0.280202
GPR15	1.44702	0.0330247	0.756127		ANKRD12	0.53599	0.0185967	0.280212
PCMTD1	0.640585	0.0330542	0.756127		RASA4	-1.0512	0.0187101	1
PHC2	0.931231	0.0330631	0.756127		AIRE	-1.18448	0.0187119	1
LSMEM1	1.07065	0.0332149	0.757857		ARHGAP24	1.20113	0.0187288	0.280212
AL035563.1	-1.72161	0.0332198	0.757857		BRPF3	0.513252	0.0187352	0.280212
WWC3	0.621091	0.0333262	0.758552		CDKN2AIPNL	-0.522396	0.0187516	0.280212
NEDD9	0.772814	0.0333314	0.758552		PARP12	-0.557449	0.0187737	0.280212
HIST1H2BG	-1.26209	0.0333994	0.759071		MAFB	-0.840358	0.0187818	0.280212
CYP1B1-AS1	1.41295	0.0336148	0.759071		SRD5A1	-0.727017	0.0188032	0.280212
LINC01126	1.98072	0.0336612	0.759071		E2F3	0.614165	0.0188115	0.280212
MRPL2	-0.511086	0.0336656	0.759071		RAMACL	-2.14062	0.0188164	1
ACSL4	0.971586	0.0336728	0.759071		GSN-AS1	-2.24218	0.0188181	1
LRFN2	-2.06451	0.0337242	0.759071		KCNA3	0.640875	0.0188856	0.280212
FAM129A	0.983382	0.033736	0.759071		JCHAIN	0.913491	0.0188883	0.280212
EBLN2	2.41906	0.0337894	0.759071		HMBOX1	-0.525756	0.0188969	0.280212
STAT3	0.623015	0.0338179	0.759071		CRKL	0.280488	0.0189268	0.280212
TRIP6	1.05443	0.0338386	0.759071		PELI1	0.595779	0.0189749	0.280293
IL15RA	-0.627326	0.0338399	0.759071		COQ3	-1.36109	0.0189877	1
SNRPGP10	-2.52344	0.0338411	0.759071		PHF2	0.364653	0.0190118	0.280293
ERO1A	0.713216	0.034029	0.761914		RNF145	0.358675	0.0190277	0.280293
AL031729.1	-1.81934	0.0340587	0.761914		PREX1	0.539934	0.019082	0.280623
CALHM6	-1.06571	0.03409	0.761914		SIPA1L1	0.377853	0.0191389	0.280991
DPCD	-1.25677	0.0343107	0.765931		RNF24	0.504963	0.0193901	0.284205
STXBP5	0.716722	0.0344711	0.767812		SUMO3	-0.484292	0.0194758	0.284988
RAB40C	0.761036	0.0345454	0.767812		PXT1	1.55266	0.0195	1
TPR	0.699922	0.0345835	0.767812		AL513327.1	0.867913	0.0195017	1
HIP1	0.816026	0.0346044	0.767812		LINC01359	-1.86362	0.019505	1
AL022311.1	-1.34879	0.0346102	0.767812		SMCO4	-0.682855	0.0195722	0.285924
SLC2A1-AS1	-1.35244	0.0346412	0.767812		AC138969.1	1.77684	0.0195735	1
AC022211.1	2.36315	0.0347234	0.768723		PLD3	-0.571304	0.0196579	0.286314
ZNF487	0.902359	0.0348147	0.769832		COQ10B	0.511852	0.0196802	0.286314
MYEOV	-1.07167	0.0348812	0.769947		MYLIP	0.504879	0.0196965	0.286314
NOD2	0.857001	0.0349334	0.769947		ZNF460-AS1	-2.97748	0.0197213	1
PRDX6	-0.904486	0.0350049	0.769947		EIF3K	-0.551107	0.0198741	0.288383
LIPN	1.02338	0.0350507	0.769947		AC119428.2	-1.90259	0.0199173	1
CYP19A1	6.32306	0.03512	0.769947		HERC2P9	1.15696	0.0199614	1
PACSIN2	0.791333	0.0351287	0.769947		ECI2	-0.487124	0.0199672	0.288383
POR	0.922497	0.0351429	0.769947		PROCA1	-0.884423	0.0199784	1
MMS22L	0.933474	0.0351867	0.769947		LINC01835	-2.38824	0.0199886	1
GCH1	-0.761496	0.0352175	0.769947		CBSL	2.21096	0.0200134	1
STAT5B	0.750336	0.0352314	0.769947		INO80E	-0.410855	0.0200167	0.288383
TRGV8	1.03709	0.03538	0.772291		CLASP1	0.442235	0.0200299	0.288383
TREM1	0.802821	0.035429	0.772384		FRMD8	0.431327	0.0200692	0.288383
TACSTD2	1.93063	0.0354668	0.772384		LTF	1.38995	0.0200885	0.288383
HSD17B14	-1.82284	0.0355299	0.772859		LSM8	-0.694694	0.0200964	0.288383
AC008033.3	-1.93441	0.0356578	0.773793		ZNF385A	-0.784179	0.0201007	0.288383
CPNE3	0.385691	0.0356694	0.773793		CDC42SE1	0.373662	0.0201388	0.28846
KHDC4	0.423358	0.035697	0.773793		ALKBH5	0.340772	0.020223	0.289196
PRICKLE1	-1.16508	0.0357523	0.774096		CLTC	0.427072	0.0202564	0.289204
RTRAF	-0.55952	0.0358158	0.774574		ZBTB3	-0.594451	0.0202694	1
RBPJ	0.663875	0.0359112	0.774856		SMG7	0.450162	0.0203618	0.289568
ARHGAP26	0.827505	0.0359598	0.774856		KRT1	-1.73553	0.0203797	0.289568
CD40	-0.549904	0.0359944	0.774856		SERTAD2	0.456312	0.0203805	0.289568
RGS14	0.717028	0.0359945	0.774856		DENND3	0.452279	0.0204504	0.290093
ZSWIM6	0.614317	0.0361824	0.778006		RAB39A	-1.70772	0.0204797	1
AL031666.1	2.83129	0.0363976	0.781547		ATG2B	0.48686	0.020507	0.290427
LINC01187	-3.17153	0.0364708	0.781547		C5AR1	0.486127	0.0205585	0.29069
PLEKHO1	-0.48342	0.0364725	0.781547		ARL10	-0.584411	0.0206336	1
IMPDH2	-0.461626	0.0365705	0.782235		AP002761.4	-0.958988	0.0207282	1
KRT8P46	1.95047	0.0365882	0.782235		BRD8	0.375586	0.0207311	0.292396
VPS35	0.420367	0.036683	0.782714		KLF4	-0.69954	0.0207455	0.292396
IFRD1	0.802708	0.036729	0.782714		PPP1R3B	0.581658	0.0208256	0.293056
AC002467.1	0.939856	0.0367361	0.782714		RIMBP3C	-3.41981	0.0208834	1
EML6	1.46903	0.0369169	0.785671		AGRN	-0.668872	0.0209183	0.293754
SLC35D2	-0.771091	0.0370273	0.78668		SLC36A1	0.591716	0.0209807	0.293754
FAM53C	0.807022	0.0370546	0.78668		RLF	0.497481	0.0209839	0.293754
PHF12	0.624396	0.0370905	0.78668		ZFP36L1	0.448138	0.0210086	0.293754
RPL23AP87	2.56945	0.0371743	0.787565		FECH	-0.824821	0.0210525	0.293901
TEPSIN	0.614424	0.0372175	0.787588		AC005261.3	1.06245	0.0210649	1
IGHV3-33	1.05834	0.0372912	0.788208		KDM3B	0.397723	0.0211774	0.295177
RLIM	0.593137	0.0373311	0.788208		IL17RE	1.51602	0.0211784	1
NPM1P25	2.40267	0.0374418	0.788726		PARD3B	3.11959	0.0212134	1
NCF4	0.715799	0.0374785	0.788726		CRNKL1	0.35571	0.0212608	0.295871
LINC02384	-1.22428	0.0375056	0.788726		PLXNC1	0.630968	0.0212994	0.295929
TG	1.59386	0.0375707	0.788726		P3H1	-0.479754	0.0213321	0.295929
CSNK1G3	0.593188	0.0376233	0.788726		EMB	0.538945	0.0214494	0.297088
AP001636.3	-1.18442	0.0376365	0.788726		B4GALNT3	-1.40957	0.0214549	1
PHF2	0.445195	0.0376787	0.788726		TTC26	1.45081	0.0214911	1
AC005225.4	-3.30119	0.0376929	0.788726		AC024896.1	-0.817506	0.0215238	1
VPS9D1	0.82014	0.0379483	0.792459		DENND5B	0.845714	0.0215349	1
UBTD1	1.21248	0.0379775	0.792459		AC066613.1	-1.59711	0.0215395	1
CASP5	1.12974	0.038029	0.792459		GRN	-0.584287	0.0215966	0.298657
MFSD14B	0.823907	0.0380408	0.792459		PPP1R14B	-0.78258	0.0216406	0.298667
SEMA6B	1.57845	0.0381516	0.793885		JMJD7-PLA2G4B	-0.742136	0.0216479	1
MFAP3	0.690188	0.038223	0.794011		ENSAP2	1.0923	0.021654	1
AP005018.2	-1.15307	0.0382795	0.794011		UBE2L6	-0.543811	0.0216777	0.298667
FZD7	2.65121	0.0383261	0.794011		GSS	-0.367582	0.021699	0.298667
PCDH1	-1.34945	0.0383275	0.794011		CDC123	0.683855	0.0217491	0.29889
MKNK1	1.08444	0.0385576	0.796564		TMPRSS13	-1.10306	0.0218017	1
PCGF3	0.584328	0.0386146	0.796564		ITCH	0.400528	0.0218247	0.299461
FN3KRP	-0.738453	0.0386524	0.796564		RHBDD3	-0.755327	0.0219605	0.300388
MYLK	-0.763374	0.0386553	0.796564		KLF13	0.315678	0.0219698	0.300388
NKAPL	2.46016	0.0386636	0.796564		MS4A14	-1.22004	0.0220483	1
DCUN1D2	0.776859	0.0388338	0.798358		HMGCR	0.459524	0.0220547	0.300388
RARRES3	-0.692454	0.038836	0.798358		AC100788.2	-2.47226	0.0220756	1
RNU6-176P	2.44833	0.0389367	0.799548		LYSMD4	-0.59658	0.0221125	1
IGBP1-AS1	2.52778	0.0390547	0.800725		MBD6	0.528616	0.0221198	0.300388
CEP19	0.778618	0.0390796	0.800725		POLR2A	0.693339	0.0221225	0.300388
ANKRD17	0.542428	0.0393135	0.804113		ANKRD6	0.866603	0.0222388	1
RPL10AP6	-0.854696	0.0393704	0.804113		MRPS7	-0.435186	0.0222831	0.300388
C1orf127	-1.89613	0.0394241	0.804113		GRAMD1B	-0.540383	0.0222867	0.300388
AL391422.4	-2.1984	0.0395298	0.804113		AC017116.2	-1.8217	0.0222879	1
INHBB	1.7065	0.039594	0.804113		FAM157B	0.918698	0.0223019	0.300388
PVALB	-1.5261	0.0397043	0.804113		ZFP36L2	0.403796	0.022302	0.300388
AC243967.2	2.05808	0.0397134	0.804113		CPSF7	0.47903	0.0223234	0.300388
TMSB10	-0.452757	0.0397204	0.804113		WDR47	0.543273	0.0223257	0.300388
CTSW	-0.815627	0.039741	0.804113		SDSL	-1.31234	0.022405	1
AC015871.3	0.790738	0.0397805	0.804113		MIRLET7BHG	-1.22601	0.0224467	1
TMEM63B	-0.735894	0.0398052	0.804113		RNPS1P1	-1.89974	0.0224666	1
WDR47	0.612037	0.0398172	0.804113		TIMM29	-0.522751	0.0224711	0.300388
AL031587.5	-2.02954	0.039823	0.804113		NCOA6	0.553944	0.0224756	0.300388
RNF24	0.851693	0.0398467	0.804113		RPS23P8	-1.3066	0.0224987	1
JRKL	0.603241	0.0399254	0.804833		ADAP2	-0.785778	0.0225338	0.300388
TRBV7-6	-1.36257	0.0400145	0.805761		EIF2B4	-0.448133	0.0225602	0.300388
C1orf198	-0.803893	0.0401104	0.806446		TET2	0.548086	0.0225612	0.300388
AL158212.5	2.36027	0.0402133	0.806446		STAG3L5P	-1.10871	0.0225935	1
C17orf99	-1.50599	0.0402472	0.806446		LITAF	0.473142	0.0226083	0.300388
MID2	1.29067	0.0402625	0.806446		ID1	3.06223	0.0226104	1
TBK1	0.654962	0.0402914	0.806446		RASSF4	-0.56303	0.0226186	0.300388
FCRL5	0.933638	0.0403281	0.806446		AC020661.1	2.14835	0.0226413	1
AC067817.2	2.62918	0.0403503	0.806446		CUL3	0.432029	0.0226463	0.300388
BLOC1S4	-0.503902	0.040427	0.807116		TMEM216	0.70369	0.0227161	0.300388
P2RY13	0.658379	0.0405608	0.808288		PRMT6	-0.583219	0.0227352	0.300388
LSMEM2	3.29762	0.0405891	0.808288		PTX4	-3.19349	0.0227427	1
CACHD1	1.94724	0.0406153	0.808288		U62317.2	-0.99539	0.0227581	1
GATD3A	-0.473409	0.0407077	0.808697		PHETA2	-0.991966	0.02276	1
ALOX5	0.791057	0.0407255	0.808697		NSUN7	1.26611	0.0228	1
TLR10	0.874154	0.0408312	0.808697		TRDV2	-1.14436	0.02283	1
CBL	0.741108	0.0410226	0.808697		ANO9	-0.662502	0.0228363	0.300388
CD300H	-1.23549	0.0410619	0.808697		KRAS	0.336014	0.0228555	0.300388
NABP1	0.772382	0.0410702	0.808697		RTF1	0.361239	0.0228637	0.300388
PSMF1	-0.651737	0.0411004	0.808697		SLC25A19	-0.70793	0.0228786	1
WFDC3	-2.60557	0.0411202	0.808697		KBTBD2	0.386172	0.0228928	0.300388
GJA3	2.53594	0.0411325	0.808697		AL031587.5	-2.41805	0.0229417	1
TDRD9	1.30457	0.041299	0.808697		ACCS	-1.24169	0.0229847	0.300388
IGKV1D-33	2.41692	0.041347	0.808697		UBN1	0.439024	0.0229853	0.300388
E2F3P1	-1.11342	0.0413505	0.808697		FKBP2	-0.449958	0.0229855	0.300388
TAC3	-2.70997	0.04142	0.808697		NFIL3	0.638225	0.0230043	0.300388
HDAC7	0.492146	0.0414735	0.808697		STEAP4	0.556149	0.0230225	0.300388
SPON1	1.21378	0.0414776	0.808697		FCGR1CP	-1.13354	0.0230252	1
AL357140.4	-2.89855	0.0414825	0.808697		MSL1	0.429563	0.0230357	0.300388
AQP9	0.835484	0.041511	0.808697		TRGV9	-0.792893	0.0230422	0.300388
SLC25A44	0.703052	0.041513	0.808697		TMBIM1	0.371558	0.0230502	0.300388
SLC36A4	0.517481	0.041515	0.808697		SSR3	-0.384205	0.0230517	0.300388
CEMIP2	0.639675	0.0415255	0.808697		KLHL34	1.78221	0.0231075	1
ARHGAP6	-0.966998	0.0415437	0.808697		IGF1R	0.574774	0.0231175	0.3008
TMEM216	0.938752	0.041649	0.809497		TEAD2	1.44408	0.0231622	1
TPK1	0.829184	0.0416983	0.809497		DDX3X	0.396622	0.0231695	0.301033
NKG7	-0.8384	0.0417146	0.809497		LRMP	0.579133	0.0232242	0.301299
ARPC1B	0.655082	0.0418113	0.809757		TRGV1	-2.63816	0.0233281	1
ATP5F1A	-0.359609	0.0418291	0.809757		BRD3	0.402054	0.0233288	0.301714
AC130689.1	-1.84477	0.0418854	0.809757		ACAD10	-0.378109	0.0233501	0.301714
ADAMTSL4	0.553995	0.0419028	0.809757		RALGAPB	0.425195	0.023359	0.301714
RPL4P4	-0.583141	0.0420643	0.809757		LINC01781	1.4657	0.0233861	1
CDS1	2.80338	0.0420873	0.809757		PDCL3P4	-2.04435	0.0234239	1
SLC22A1	1.09376	0.0422432	0.809757		RPLP2	-0.736096	0.0234409	0.302293
AP000763.3	1.75253	0.0422804	0.809757		ADSSL1	-0.898234	0.0235701	1
ECT2	1.00364	0.0422928	0.809757		COPS8	0.438537	0.0236009	0.302293
GTF2H2C	0.70012	0.0424642	0.809757		NFKBIE	-0.548623	0.023612	0.302293
MIR1244-3	-1.97732	0.0424668	0.809757		NCOA2	0.479549	0.0236204	0.302293
AC104564.3	2.37972	0.042476	0.809757		HSDL2	0.567505	0.0236205	0.302293
AC116407.4	1.91648	0.0424948	0.809757		LINC00944	1.34945	0.0236283	1
ELF2	0.654793	0.0425075	0.809757		CCT4	-0.354889	0.0236376	0.302293
SEMA4D	0.504558	0.042523	0.809757		CDS2	0.377359	0.0236441	0.302293
APOL1	-0.427992	0.0425587	0.809757		MIATNB	-0.718956	0.0236581	1
RREB1	0.531165	0.0425803	0.809757		NR4A2	0.833698	0.0236895	1
ZNF579	-0.767421	0.0425941	0.809757		ITGB4	0.956677	0.0236959	1
CCDC24	1.36849	0.0426882	0.809757		EXOG	-0.71588	0.0237105	1
TOPBP1	0.505404	0.0427046	0.809757		NUCB1	-0.510338	0.0237837	0.302293
ARID3A	0.70787	0.0427355	0.809757		RPS2P46	0.594828	0.0238324	0.302293
WARS	-0.681053	0.0427588	0.809757		DFFA	-0.424152	0.0238337	0.302293
TPRG1-AS1	-2.73291	0.0427854	0.809757		KDM5B	0.502081	0.0238408	0.302293
VPS8	0.515489	0.0428041	0.809757		FBXO38	0.417243	0.023882	0.302293
ZNF281	0.69153	0.0428102	0.809757		DICER1	0.58823	0.0238994	0.302293
DPYSL2	-0.524302	0.0430151	0.812213		KREMEN1	0.919186	0.0239172	0.302293
AC009686.2	2.91797	0.0430561	0.812213		MANSC1	0.759469	0.0239185	0.302293
CLIP1	0.656579	0.0430953	0.812213		RABGEF1	0.814745	0.0239528	1
TYK2	0.402861	0.0432142	0.812213		BRF2	-0.489244	0.0239563	1
IGHD3-3	-3.16484	0.0432256	0.812213		AC003072.1	-0.842256	0.0239711	1
ICOSLG	-0.958829	0.0432318	0.812213		ST13	-0.408172	0.0240214	0.302902
F5	0.995531	0.0432439	0.812213		KRT8	-2.44963	0.0240251	1
FOSL2	0.736113	0.0432939	0.812336		SPAST	0.440605	0.0240355	0.302902
TDP2	0.673583	0.043388	0.812877		TUBB2B	-3.58458	0.0240507	1
PHKA2	0.650002	0.0434224	0.812877		FHL2	-0.783475	0.0241105	1
OXA1L	-0.395329	0.0434961	0.812877		PRXL2C	-0.727816	0.0241791	1
CSNK1A1	0.47618	0.0435078	0.812877		BTBD10	0.486043	0.0242286	0.303765
NDRG2	-0.721813	0.0435436	0.812877		TGOLN2	0.296819	0.0242298	0.303765
AC244157.2	-1.73127	0.0435945	0.812877		PLVAP	-0.914332	0.0242298	0.303765
SH3GLB1	0.75044	0.0436269	0.812877		AC018755.2	-2.4387	0.0242728	1
AC034102.6	-2.84822	0.0437667	0.813973		FCRL5	0.833239	0.0242733	1
SLC6A4	-1.76981	0.0438403	0.813973		AP003774.1	-1.16244	0.0243637	1
LRRFIP2	0.542448	0.0438459	0.813973		FNDC3B	0.453108	0.0244432	0.303765
DDX11L1	-1.42631	0.0438598	0.813973		FAR2	0.695696	0.0244704	0.303765
GJC1	3.55147	0.044	0.815076		SEL1L	0.440519	0.0245299	0.303765
LPAR2	0.606489	0.0440064	0.815076		CD74	-0.52683	0.0245626	0.303765
EEF2	-0.43026	0.0440544	0.815159		DYRK1A	0.385549	0.0245641	0.303765
MTATP6P1	1.1481	0.0441105	0.815391		PKM	-0.387481	0.0245934	0.303765
IL15	-0.930893	0.0441963	0.815749		MED13L	0.486732	0.0246127	0.303765
CHRNB1	-0.458339	0.0442255	0.815749		AQP9	0.655337	0.024621	0.303765
ZSWIM8	0.497458	0.0442825	0.815749		ARID3B	0.37364	0.0246235	0.303765
MEMO1P1	-1.07037	0.0443394	0.815749		ZHX2	0.379472	0.0246457	0.303765
TMEM71	0.665166	0.0443841	0.815749		CR1	0.592932	0.0246697	0.303765
PRF1	-0.74045	0.0443916	0.815749		PFDN6	-0.584111	0.0247473	0.303765
PGLYRP1	1.05324	0.0445711	0.816421		ADCK5	-0.849236	0.0247488	1
ADCY10P1	0.959269	0.0445743	0.816421		AP1G1	0.396815	0.0247709	0.303765
SLC16A6	0.693553	0.0445862	0.816421		MIA2	0.388257	0.0247812	0.303765
KMT2E	0.537503	0.0446191	0.816421		HIST2H2AA4	-1.3887	0.024842	1
EP300	0.693884	0.0447074	0.816421		PIM3	0.740412	0.0248675	0.303765
SLIT1	1.26284	0.0447121	0.816421		AC025048.6	-0.856852	0.0248842	1
PRR19	2.62393	0.0447372	0.816421		ANXA5	-0.42906	0.0249155	0.303765
NOTCH2	0.6653	0.0447772	0.816421		COL4A3BP	0.419638	0.0249342	0.303765
PECR	0.743974	0.0448577	0.817092		SUPT16H	0.495478	0.0249377	0.303765
AC020907.4	1.39948	0.0449623	0.818054		POLR2B	0.464666	0.024939	0.303765
DISC1	0.719955	0.0450265	0.818054		NDUFV1	-0.405575	0.0249632	0.303765
TLE3	0.741243	0.0451421	0.818054		UBXN1	-0.459271	0.0249714	0.303765
COL5A1	2.00019	0.0451855	0.818054		AL137145.2	1.3877	0.0250284	1
AL133342.1	1.29736	0.0452371	0.818054		TMEM106A	-0.574675	0.0250396	0.303765
APMAP	0.800803	0.0452496	0.818054		CPNE3	0.339198	0.0250458	0.303765
TRAV12-3	-0.932311	0.0452723	0.818054		NUP153	0.465911	0.0250699	0.303765
MAP3K2	0.658459	0.0453396	0.818054		ZNF486	0.716631	0.0250962	0.303765
LYPLAL1-DT	-1.67521	0.0454593	0.818054		HIC1	-0.939465	0.0251368	0.303765
TLE1	0.783031	0.0454828	0.818054		KIF21B	0.476407	0.0251384	0.303765
CEP350	0.591472	0.045545	0.818054		NDUFA9	-0.596856	0.0251509	1
LINC02018	2.56694	0.0455547	0.818054		LINC00092	1.38444	0.0251704	1
MCTP1	0.69027	0.0455639	0.818054		ELMO3	-0.864933	0.0251957	1
ANKS1A	0.716631	0.0456133	0.818054		NSDHL	-0.449239	0.0252222	0.30436
LIPC	-1.59408	0.0456429	0.818054		SCAF8	0.465542	0.0252849	0.304699
AL034397.3	0.773262	0.0456926	0.818054		NIPAL2	-0.466809	0.0253159	1
TET2	0.775506	0.0457007	0.818054		WDR97	-1.87633	0.0253462	1
SEC22C	0.438095	0.0457158	0.818054		ZMIZ1-AS1	-2.31751	0.0253801	1
RPL35A	-0.700589	0.0458009	0.818054		RBM38	-0.946686	0.0254765	0.306588
N4BP1	0.563851	0.0458649	0.818054		MIR6813	1.33232	0.025496	1
UBXN2B	0.790523	0.0459057	0.818054		ATP5MF	-0.496585	0.0255761	0.307367
AC136475.5	1.14912	0.0459389	0.818054		IFI35	-0.504551	0.0256281	0.307573
CD55	1.04782	0.0459621	0.818054		PPFIA4	-2.58344	0.0256493	1
RNF207	-1.92501	0.0459906	0.818054		SIX5	2.19443	0.0256793	1
RTN4	0.518071	0.0460263	0.818054		TTYH1	-2.68075	0.0256881	1
AC093503.1	2.78021	0.0462029	0.818054		PHF3	0.467554	0.0257038	0.308061
SVEP1	5.98444	0.046252	0.818054		AC008735.4	-2.09583	0.0257366	1
HHIP	3.94861	0.0462597	0.818054		LYPD2	-1.93106	0.0257406	1
RAB3D	0.668947	0.0463562	0.818054		FAM168B	0.31622	0.0257575	0.308129
S100P	1.97448	0.0463672	0.818054		SAMSN1	1.04586	0.0257795	0.308129
DENND6B	-0.716247	0.0464408	0.818054		PADI6	-2.30236	0.0257875	1
AOC2	0.687607	0.0464652	0.818054		CMPK2	-0.992481	0.0258343	0.308366
H19	2.39442	0.0465173	0.818054		TRAV23DV6	-1.21325	0.0259258	1
MYO15B	0.440282	0.046519	0.818054		PIH1D1	-0.488281	0.0260527	0.310093
MYLIP	0.494604	0.0465433	0.818054		AC016596.1	-0.960957	0.0260696	0.310093
C10orf105	0.960156	0.0465526	0.818054		ESRG	-1.91743	0.0260722	1
DSTYK	0.514884	0.046576	0.818054		NSRP1	0.681407	0.0260845	0.310093
TMEM45A	2.05503	0.0466122	0.818054		WNK2	1.10126	0.0261353	1
BICRAL	0.574552	0.0466246	0.818054		MAST4	0.895756	0.0262224	0.311081
SPTLC2	0.633447	0.0466692	0.818054		PAPSS1	0.659574	0.026239	0.311081
PHTF1	1.14541	0.0467062	0.818054		SPAG5-AS1	-1.45402	0.0262862	1
AC004877.2	1.84102	0.046773	0.818054		KLHL28	0.431601	0.0263025	0.311081
COX5A	-0.598095	0.0468167	0.818054		CPQ	0.603207	0.0263819	0.311081
AC015726.1	-1.31903	0.0468347	0.818054		IRAK3	0.92674	0.0264042	0.311081
FAM168B	0.336429	0.0468827	0.81813		TAB2	0.406247	0.0264136	0.311081
LZTFL1	0.772387	0.0470212	0.819782		STAT5B	0.469096	0.0264308	0.311081
POLR2A	0.662601	0.0471171	0.820689		HMGN2P5	-0.903939	0.0264392	1
FLOT1	0.756041	0.047268	0.820902		PRKCZ	0.657656	0.0264504	0.311081
TAB3	0.482414	0.0473175	0.820902		COPB1	0.431573	0.0265134	0.311081
RAD51C	-0.756875	0.0473349	0.820902		MAN2C1	-0.514224	0.0265208	0.311081
AC011498.6	-1.85673	0.0473575	0.820902		PABPC3	-1.29717	0.0265253	1
PSG4	5.95317	0.0474165	0.820902		CTNNBL1	-0.343649	0.0265791	0.311351
AL021707.6	1.02626	0.0474893	0.820902		RN7SL684P	-3.37683	0.0266448	1
VAV3	0.763667	0.0475447	0.820902		LPP	0.498853	0.0266783	0.311719
CDKL5	0.778743	0.0475739	0.820902		ZEB1	0.638347	0.0266813	0.311719
HDX	-1.63475	0.0475837	0.820902		SNHG15	-0.629215	0.026687	1
OLFM4	2.68123	0.0476149	0.820902		HEBP1	-0.503411	0.026724	0.311803
CNIH1	-0.425263	0.047629	0.820902		UPK3A	-1.12793	0.026791	1
FAM45A	0.626589	0.0476901	0.820902		TM2D2	-0.379353	0.0268305	0.31243
LPCAT3	0.78759	0.0476998	0.820902		QTRT1	-0.606096	0.0268486	0.31243
C1RL	0.795203	0.0477437	0.820902		KCTD21-AS1	-2.65861	0.026932	1
LAIR1	-0.461989	0.0479102	0.823009		RPS2P5	0.675724	0.0269419	0.312515
JAG1	0.840647	0.0479891	0.823022		HELB	-0.506842	0.0269481	0.312515
KIAA0753	0.608326	0.048013	0.823022		RNF175	1.05449	0.0270483	0.312515
IGHG4	1.373	0.048043	0.823022		NECAP2	-0.376172	0.0270513	0.312515
IGHV4-4	-1.52147	0.0481082	0.823385		ASB13	-0.576738	0.0270904	0.312515
NFE4	0.863535	0.0481525	0.82339		AC024060.1	-1.6491	0.0271283	1
ZDHHC1	-0.979568	0.0482112	0.82364		INCA1	1.11536	0.0271304	1
TMEM88	0.86599	0.0483039	0.824472		PHF24	1.37864	0.0271694	1
AC004034.1	4.88963	0.0484493	0.825357		TIPARP	0.49938	0.0272018	0.312515
KIF27	1.15045	0.0485146	0.825357		SVIL	0.495431	0.0273066	0.312515
TET3	0.639194	0.0485187	0.825357		GCH1	-0.619645	0.0273094	0.312515
RNASE6	0.72265	0.0485323	0.825357		LINC00339	-1.42492	0.0274001	1
WHAMMP3	-0.669752	0.0486098	0.825469		PEG10	1.29711	0.0274359	1
PXK	0.729483	0.0486662	0.825469		CCDC149	-0.723791	0.0275277	0.312515
AC011815.2	2.51334	0.0486743	0.825469		EML6	1.54126	0.027538	1
TRIM40	-3.03787	0.0487154	0.825469		PARP8	0.4243	0.0275383	0.312515
AC004917.1	1.70108	0.048796	0.825646		XAF1	-0.855758	0.0275538	0.312515
LINC01001	0.887495	0.048814	0.825646		PARP4	0.54343	0.0276003	0.312515
NPC2	-0.601601	0.0489116	0.826269		ATP5ME	-0.799977	0.0276129	0.312515
TMEM251	-0.810885	0.0489392	0.826269		ACO2	-0.36669	0.0276305	0.312515
GNGT2	-0.803848	0.0491398	0.828907		PTDSS2	-0.43303	0.0276316	0.312515
FHL3	-0.467	0.0493777	0.831457		CYP20A1	-0.548475	0.0276813	0.312515
ADAMTSL4-AS1	0.986477	0.049396	0.831457		CNTNAP2	0.897286	0.0276914	1
FAM124B	-1.47182	0.0494243	0.831457		PPP3R1	0.40512	0.0277076	0.312515
SPATA2L	1.1711	0.0495882	0.832071		NFYA	0.336867	0.0277087	0.312515
ACOT7	-0.667744	0.0496396	0.832071		RRS1	-0.444095	0.0277408	0.312515
HS2ST1	0.468898	0.049645	0.832071		ENTR1	-0.41801	0.0277457	0.312515
ACSS3	1.23464	0.0496956	0.832071		SEC14L1	0.450252	0.0277584	0.312515
AC061992.1	2.53343	0.0497309	0.832071		NRROS	-0.496164	0.0277853	0.312515
GOLGA2	0.451334	0.0497556	0.832071		TLR5	0.801304	0.0277962	0.312515
SRRM2	0.511863	0.0497722	0.832071		TRMT1	-0.502541	0.0278142	0.312515
SCARF2	1.24712	0.0498544	0.832703		OSBPL8	0.501434	0.0278193	0.312515
SLC37A3	0.986348	0.049908	0.832851		APH1B	0.69284	0.0278238	0.312515
EVI2B	0.651245	0.0499753	0.832851		ACADVL	-0.347244	0.0278436	0.312515
					TNKS	0.476074	0.0278493	0.312515
					MAP4K4	0.361513	0.0279569	0.312783
					FASTKD5	0.318752	0.0279736	0.312783
					GPR107	0.427772	0.0279797	0.312783
					NUFIP2	0.38271	0.0280532	0.313207
					WASH7P	-0.663801	0.0281328	1
					SLCO4C1	0.576502	0.0281459	0.313835
					AC009088.1	-2.75278	0.0282131	1
					MINDY2	0.436388	0.0282137	0.313835
					SPTLC2	0.607719	0.0282674	0.313835
					CYB5A	-0.62412	0.0282741	1
					AL390728.4	-0.572437	0.0282935	0.313835
					SCARB2	-0.488939	0.0282976	0.313835
					MTCO1P12	-0.80203	0.0283352	0.313835
					SLC12A4	-0.386024	0.0283588	0.313835
					CYBRD1	0.702514	0.0284979	0.314226
					TESC	-0.945139	0.0285169	0.314226
					MT2A	-0.781684	0.0285551	0.314226
					2023-09-07	0.465721	0.0285741	0.314226
					PSMD8	-0.283097	0.0285938	0.314226
					RAC1P2	-0.927735	0.028636	1
					DHX40	0.438151	0.0286397	0.314226
					BMT2	0.504333	0.0286438	0.314226
					FAM173B	0.719566	0.0287081	1
					SIRPA	0.539016	0.0287412	0.314624
					NLGN3	0.631183	0.0287416	1
					KLHL21	0.467932	0.0287515	0.314624
					DRAP1	-0.458896	0.0288784	0.315572
					SYNGR3	1.19443	0.0288875	1
					SWT1	0.597695	0.0288949	1
					RASSF2	0.486928	0.0289098	0.315572
					RPS24P8	-1.93285	0.0289252	1
					FAM210B	-0.918933	0.0291419	0.317602
					AIFM3	-1.17672	0.0291674	1
					ZNF511	-0.841384	0.0291679	0.317602
					CSNK2A3	-0.83888	0.0291783	1
					AL031777.3	1.24992	0.0291956	1
					TELO2	-0.460778	0.0292077	0.317643
					LINC02591	-3.23199	0.0292569	1
					MRI1	-0.604439	0.0292736	0.317756
					ASCC2	-0.731349	0.0292903	0.317756
					MMP8	1.10886	0.0293164	1
					WASH2P	-0.582091	0.0294354	0.318938
					IGLV3-25	0.900341	0.0294792	1
					FBXO33	0.360073	0.0294837	0.319069
					SLC9A3	-2.90382	0.0295126	1
					PTPRJ	0.38712	0.0295485	0.319196
					VDAC1	-0.353716	0.0295679	0.319196
					QPCTL	-0.526024	0.0296297	1
					CCDC18-AS1	-0.715347	0.0297075	1
					C1orf35	-0.497754	0.0297767	0.321057
					THSD7A	-3.29072	0.0298514	1
					HOXB-AS1	-1.68081	0.0299242	1
					AC020911.1	-3.31109	0.0299755	1
					AC005225.4	-3.32286	0.0299782	1
					SP2	0.508129	0.0299879	0.322642
					TPGS2	-0.688931	0.0299971	0.322642
					KIAA0319	0.864331	0.030004	1
					EIF2B3	-0.651648	0.0300603	1
					CCR8	1.63867	0.0300609	1
					C20orf27	-0.625676	0.0300722	0.322888
					IRF5	-0.546696	0.0301077	0.322888
					TBRG4	-0.312839	0.030139	0.322888
					DRG1	-0.325694	0.0301665	0.322888
					CNOT3	0.413446	0.0302245	0.323116
					REST	0.428636	0.0302614	0.323118
					AC005229.4	-1.08258	0.0302766	1
					SLC6A12	-0.855701	0.0303141	1
					KRT72	-1.99044	0.0303164	1
					BHLHA15	1.46785	0.0303258	1
					SRC	-0.572196	0.0303702	0.323542
					MYO1E	-0.688803	0.0303745	0.323542
					SAPCD2	-0.721066	0.0304304	1
					TRAV39	-1.61021	0.0304449	1
					CDHR5	-2.19248	0.0304715	1
					NCBP3	0.278831	0.0305216	0.324519
					WDR35	0.67186	0.0305263	1
					ANKMY2	0.575518	0.0305546	0.324519
					AP3B1	0.381192	0.0305813	0.324519
					ACAP2	0.386649	0.0306288	0.324519
					SMG5	0.387976	0.0306505	0.324519
					SLC25A6	-0.43464	0.030789	0.325595
					RSPH14	1.58399	0.0308134	1
					ERCC1	-0.484584	0.0309283	0.326385
					TSC22D2	0.460578	0.0309378	0.326385
					CENPJ	0.885433	0.0310543	1
					LINC01888	1.86727	0.0311383	1
					RNF146	0.529297	0.0311387	0.328111
					NARF-AS1	-3.03926	0.0311462	1
					TGFBI	-0.906818	0.0312205	0.32858
					TRIP6	-0.653078	0.0312663	1
					S100A10	-0.410502	0.03127	0.328708
					AAMP	-0.426268	0.0314019	0.329701
					CLHC1	1.89746	0.0314377	1
					HES2	-3.40415	0.0314516	1
					AC007637.1	-2.90923	0.0314756	1
					ZRANB1	0.408285	0.0315126	0.33047
					AC093525.8	-1.27991	0.031517	1
					SV2A	1.0703	0.0316221	1
					BIRC6	0.603659	0.0316471	0.331485
					FAM66B	2.26282	0.0316539	1
					AHCYL1	0.233237	0.0317352	0.331512
					SHISA7	-1.62727	0.0317556	1
					REXO4	-0.32839	0.0317594	0.331512
					TWISTNB	0.588105	0.0317625	0.331512
					KLF3	0.382506	0.031836	0.331885
					PARM1	0.8508	0.0319659	1
					EIF4G2	0.35024	0.032078	0.333072
					EP300	0.55032	0.0320807	0.333072
					SNRPF	-0.474398	0.0320872	0.333072
					PPL	-0.856278	0.0321082	1
					SLC37A2	-0.794229	0.032149	0.333072
					MLLT1	0.54222	0.0322009	0.333072
					DDX39A	-0.372251	0.0322048	0.333072
					NUP93	-0.395787	0.0322153	0.333072
					CCDC12	-0.47413	0.0322523	0.333072
					BPGM	-0.715124	0.0324186	0.334165
					ZFP36	0.670057	0.0324352	0.334165
					ATP5F1A	-0.19446	0.0324908	0.334165
					ATL2	0.522315	0.0325099	0.334165
					SLC38A2	0.327115	0.0325774	0.334469
					PTPA	-0.595569	0.0327055	0.335393
					ALDOB	-4.20926	0.0327244	1
					CECR2	3.00125	0.032768	1
					USP18	-1.15374	0.0329138	1
					STK32C	-0.555998	0.0329248	0.33666
					PIK3CA	0.430758	0.032932	0.33666
					PHF12	0.440438	0.0330068	0.33666
					WAC	0.336427	0.0330269	0.33666
					RTN4R	0.988941	0.0330616	1
					RNASE6	0.842995	0.0330722	0.33666
					GPD1	-2.55545	0.0330941	1
					AP2S1	-0.608349	0.033135	0.33666
					MAML2	0.46317	0.0331974	0.33666
					ULK1	0.511561	0.0332066	0.33666
					SMC4	0.546094	0.0332432	0.33666
					NHP2	-0.421688	0.0332444	0.33666
					ZNF292	0.481455	0.0332495	0.33666
					LINC02432	-1.10666	0.0332568	1
					ARHGDIB	0.453411	0.0332886	0.336669
					RBBP8P1	-3.05702	0.0333128	1
					HAUS1P1	-2.75147	0.0333437	1
					AC026979.2	-1.94092	0.0333706	1
					WIPF1	0.264549	0.0333908	0.336677
					TRBV20-1	-0.679983	0.0333955	0.336677
					DOCK5	0.393951	0.0334147	0.336677
					ZBTB24	-0.399018	0.0335153	0.336677
					AC018463.1	-2.54245	0.0335246	1
					TNFSF14	0.453566	0.0335832	0.336677
					CXCL1	0.816618	0.0335957	0.336677
					SLK	0.360763	0.0336891	0.336677
					F2RL1	0.528496	0.0336915	0.336677
					DPH1	-0.444675	0.0336938	0.336677
					CCT7	-0.31986	0.0337066	0.336677
					ATP2B4	0.496856	0.0337097	0.336677
					TDP2	0.538875	0.0338271	0.336811
					FAM49A	0.366985	0.033831	0.336811
					SUPT20H	0.356191	0.0338379	0.336811
					UGT2B11	-2.3818	0.0339497	1
					GMPPB	-0.422799	0.0339499	0.337035
					DRICH1	-2.40079	0.0339526	1
					HCAR3	0.711523	0.0339728	0.337035
					SND1	-0.346253	0.0339751	0.337035
					RGS6	-0.821601	0.0339837	1
					ZNF322	0.813374	0.0340053	1
					GPR35	-0.967932	0.0340435	0.337333
					KANTR	-0.756272	0.0341101	1
					SMAP2	0.752614	0.0341121	0.337534
					RAF1	0.371881	0.0341404	0.337534
					PSEN1	0.350234	0.0343814	0.338704
					SRPRA	0.266656	0.0344617	0.338704
					ROPN1L	0.655335	0.0344767	0.338704
					ARFGAP3	0.460845	0.0344936	0.338704
					RC3H1	0.410497	0.034497	0.338704
					GRAMD4	-0.389376	0.0344974	0.338704
					AGAP2	0.37777	0.0345278	0.338704
					TMEM205	-0.712383	0.0345872	0.338908
					AC073335.2	1.23189	0.034652	1
					TRIM9	1.18027	0.0346568	1
					AC104958.2	1.3645	0.0347958	1
					BRAF	0.450935	0.0348133	0.340745
					STAB1	-0.858978	0.0349316	0.341357
					SOS2	0.466721	0.0349918	0.341357
					CEP120	0.39452	0.0349921	0.341357
					AC023509.3	-1.58366	0.0349967	1
					GNAI3	0.336431	0.0350457	0.341364
					LSM14A	0.261222	0.0351188	0.341364
					PCMTD1	0.407531	0.0351296	0.341364
					RIMBP3	0.875538	0.0351374	1
					BATF2	-1.04733	0.0351478	0.341364
					IL4R	0.703894	0.0353866	0.343304
					LINC01127	1.01856	0.0354583	0.343525
					DHRS4L2	-0.476867	0.0354873	0.343525
					COL5A1	2.19571	0.0355015	1
					CENPK	-0.972457	0.0355413	1
					AC011451.2	-3.27269	0.0356906	1
					IFI44L	-1.57451	0.0356906	0.344061
					TPM2	-0.788818	0.0357336	1
					MSR1	-1.30005	0.0357697	1
					KCNIP2	-1.31951	0.0357773	1
					PARP10	-0.514139	0.0357843	0.344061
					SPRYD4	-0.779255	0.0357936	1
					AL353804.2	-2.99016	0.0357978	1
					PNMA3	-1.5098	0.0357999	1
					HIST1H3B	2.26694	0.0358186	1
					MAP3K2	0.505223	0.0358507	0.344061
					SH3GLB1	0.536562	0.0358553	0.344061
					S100A11	0.533207	0.0359302	0.344061
					SPTSSB	-1.64868	0.0359454	1
					PLD4	-0.916879	0.035961	0.344061
					TSPAN2	0.669408	0.0359908	0.344061
					GUSB	-0.288478	0.0360176	0.344061
					TTC14	-0.555669	0.0360534	0.344061
					SLC16A6	0.427924	0.0360738	0.344061
					SCIMP	-0.536607	0.0361125	0.344061
					PPP1R3D	0.513545	0.0361393	0.344061
					PAFAH1B1	0.257009	0.0361629	0.344061
					CDC42EP3	0.397248	0.0361751	0.344061
					MEF2A	0.631497	0.0361877	0.344061
					TUBA1A	0.501185	0.0362318	0.344061
					FAM136A	-0.445264	0.0362435	0.344061
					HM13	-0.376064	0.0362471	0.344061
					OLMALINC	1.3223	0.0362638	1
					KIF2A	0.35576	0.0362848	0.344061
					FN1	-1.54097	0.0362905	1
					AP003392.6	-2.78682	0.0363066	1
					B4GALT1	0.404694	0.0363346	0.344163
					ITGA10	-1.72974	0.0363593	1
					AC107871.1	-1.2251	0.0363967	1
					AL133216.2	0.900418	0.0364587	1
					HNRNPH2	0.440857	0.0364942	0.345086
					CCDC107	-0.513213	0.0365104	0.345086
					AC004967.1	-2.31895	0.0366511	1
					ANKRD28	0.558043	0.0366717	0.346173
					FAM20C	-0.764515	0.036723	0.346173
					THRAP3	0.378733	0.0367433	0.346173
					HSPA2	2.14152	0.0367524	1
					CORO1C	0.41741	0.0368501	0.346267
					AC060766.5	-2.01651	0.0368537	1
					NUP50	0.408774	0.0369235	0.346267
					EIF3M	-0.447582	0.0369565	0.346267
					PFKFB3	0.724013	0.0369608	0.346267
					MSS51	-1.36289	0.0369848	1
					CIITA	-0.46057	0.0370704	0.346267
					MIR1244-2	-0.714927	0.0371275	1
					OAS3	-1.1713	0.037196	0.346267
					KLHDC7B	-0.608979	0.0372009	0.346267
					HOXA10	1.74419	0.0372384	1
					GALC	0.378114	0.0372418	0.346267
					AC103996.2	2.15169	0.0372436	1
					MRPL4	-0.467734	0.0372629	0.346267
					ASAP1	0.52938	0.0372687	0.346267
					YBX1	-0.472639	0.0372734	0.346267
					ANKRD13A	0.399864	0.0372742	0.346267
					PDZD8	0.57594	0.0373849	0.346267
					TPPP3	-0.761131	0.0373913	0.346267
					AC131392.1	-2.17417	0.0374138	1
					SNRPA	-0.46719	0.037435	0.346267
					GSTM4	0.774934	0.0374744	0.346267
					ZNF134	0.391041	0.0375103	0.346267
					APMAP	0.460773	0.0375554	0.346267
					PPIB	-0.338627	0.0375807	0.346267
					C2CD3	0.491781	0.037592	0.346267
					DGKH	1.01595	0.0375963	1
					RFT1	-0.537989	0.0376223	0.346267
					RAD9B	-1.91363	0.0376246	1
					NR3C1	0.426691	0.0376372	0.346267
					ABCA2	0.476335	0.0376574	0.346267
					ACTR2	0.329073	0.0377464	0.346724
					HRAS	-0.572332	0.0378349	0.347175
					AC093827.4	-1.78537	0.0378627	1
					SAMHD1	-0.506082	0.0379607	0.347196
					ZNF330	-0.32903	0.0379904	0.347196
					TSC22D3	0.719942	0.0380791	0.347196
					KIAA2026	0.409181	0.0380792	0.347196
					AC023050.4	-2.56582	0.0380886	1
					ZNF599	0.985081	0.0380929	1
					ORC2	-0.403701	0.038107	0.347196
					PRDM2	0.39397	0.0381309	0.347196
					L3HYPDH	-0.862644	0.0381337	1
					RCOR1	0.500608	0.0381434	0.347196
					PACSIN2	0.506106	0.0381672	0.347196
					TCTEX1D4	2.25605	0.0381719	1
					ATP5PF	-0.419743	0.038192	0.347196
					ARIH1	0.314221	0.0384318	0.349016
					PEX26	-0.308522	0.0384924	0.349207
					AIFM1	-0.396675	0.0385434	0.34931
					CNNM3	0.398908	0.0385925	0.349395
					TP53INP1	0.447572	0.0386839	0.349863
					LZTFL1	0.746092	0.038721	1
					CD55	0.806415	0.0387552	0.349884
					LYN	0.39984	0.0388458	0.349884
					AC090826.1	2.77005	0.0388863	1
					MSTO2P	-0.878481	0.0389268	1
					BZW1P2	-0.930237	0.0389315	1
					ABCB1	0.607454	0.0389669	0.349884
					TAMM41	0.803084	0.0389759	1
					UFSP2	0.510394	0.0389881	0.349884
					KMT2D	0.51762	0.0389886	0.349884
					HAGH	-0.858976	0.0390692	0.349884
					WWC3	0.397996	0.039077	0.349884
					SLU7	0.394963	0.0391028	0.349884
					UBE2H	0.379534	0.0391165	0.349884
					PLXND1	-0.423663	0.0392147	0.349884
					ST8SIA1	1.23986	0.0392261	1
					GINS4	0.868851	0.0393172	1
					OAF	-0.697391	0.0393529	0.349884
					ODF3B	-0.65422	0.0393767	0.349884
					FTX	-0.451483	0.0394395	0.349884
					RNF44	0.395914	0.039472	0.349884
					SELP	-0.768984	0.0395778	0.349884
					CDK19	0.422913	0.0396258	0.349884
					NRN1	-2.00736	0.0396575	1
					SEM1	-0.657291	0.0396879	0.349884
					RNF111	0.477463	0.0396885	0.349884
					ZNF891	-0.846766	0.0397225	1
					DLGAP4-AS1	-2.59851	0.0397488	1
					ALG13	-0.379976	0.0397755	0.349884
					ASPSCR1	-0.521152	0.0398147	0.349884
					SGO2	1.27238	0.0398267	1
					NINL	1.4128	0.0398479	1
					MTM1	0.504753	0.0398535	0.349884
					PSMD3	-0.272263	0.0398753	0.349884
					DPYSL2	-0.451155	0.039879	0.349884
					CASS4	0.505027	0.0399097	0.349884
					RYBP	0.525257	0.0399148	0.349884
					TAOK1	0.45515	0.0399253	0.349884
					PRKAA1	0.288493	0.0399301	0.349884
					TVP23A	-1.50292	0.039971	1
					PLK3	0.670612	0.0399791	0.349884
					LCP1	0.354209	0.0399822	0.349884
					CASC3	0.396429	0.0399877	0.349884
					LAMC1	0.910993	0.0399889	1
					ZNF706	-0.291947	0.0400133	0.349884
					CPEB4	0.49976	0.0400237	0.349884
					PXK	0.42946	0.0400353	0.349884
					EPHX4	-1.83668	0.0400476	1
					NUDT1	-0.65133	0.0400611	0.349884
					MYL12A	0.303356	0.040084	0.349884
					SDS	-2.02619	0.0400931	1
					IKZF1	0.39717	0.0401266	0.349884
					DERL3	0.962189	0.0401845	1
					KCTD17	-0.60655	0.0401935	0.349884
					NOTCH2	0.555908	0.0402011	0.349884
					PRDM4	0.329081	0.0402352	0.349884
					TRAV8-1	1.09875	0.0403142	1
					CXCL10	-1.62107	0.0403597	1
					SUSD6	0.356061	0.0403633	0.350467
					SEL1L3	0.420009	0.0403917	0.350467
					RABEP2	-0.333189	0.0404217	0.350467
					AC099494.2	1.61552	0.0405478	1
					TXNRD2	-0.57419	0.0405792	0.351425
					RACK1	-0.435662	0.0406119	0.351425
					MRPL46	-0.764109	0.0406634	1
					CSNK1D	0.380311	0.0407207	0.35202
					BRWD1	0.387019	0.0407731	0.352128
					AC108136.1	2.04101	0.0408095	1
					SPRY3	0.835969	0.0408145	1
					YTHDC1	0.401908	0.0408795	0.352535
					CDKN1A	-0.828296	0.0409157	0.352535
					ZNF33A	0.494691	0.0410042	0.352535
					RTRAF	-0.371604	0.0410088	0.352535
					METTL7A	-0.330191	0.0410242	0.352535
					EPHA1-AS1	-1.16608	0.0410416	1
					CHD8	0.441464	0.0410858	0.352535
					CENPS	-3.22533	0.0410994	1
					AC084018.1	-1.02076	0.0411218	1
					B3GAT1	0.951355	0.0411219	0.352535
					MLXIP	0.465117	0.0411404	0.352535
					NEIL1	-0.719675	0.0412976	1
					RELN	-3.47562	0.0413128	1
					NDUFAF8	-0.679995	0.0413165	0.353542
					VPS13B	0.544214	0.0413382	0.353542
					ALAS2	-0.912291	0.0414238	0.353931
					SRSF2	-0.239114	0.041507	0.353949
					AC104389.5	-1.99535	0.0415386	0.353949
					ZNF638	0.451192	0.0415465	0.353949
					AL355075.5	-2.2916	0.0415483	1
					FRMPD3	0.880809	0.0415507	1
					RPSAP19	-0.880441	0.0415642	1
					DIP2C	0.92992	0.0416171	1
					C3	-1.16512	0.0416194	1
					NECAB3	-0.564752	0.0416257	0.354281
					CD8B2	-1.24781	0.0417031	1
					AP1S2	-0.587642	0.0417179	0.354495
					CPNE4	-2.84823	0.0417482	1
					IGHV4-39	-0.631766	0.0417529	1
					BRD2	0.250182	0.0417569	0.354495
					ITPRIPL2	-0.615514	0.0418208	0.354495
					GNAQ	0.39604	0.041863	0.354495
					AL080317.1	-1.50569	0.041898	1
					MARF1	0.339533	0.0419187	0.354495
					CALHM2	-0.473027	0.0419195	0.354495
					GOSR1	0.373502	0.041934	0.354495
					AC093495.1	0.726787	0.0419757	1
					GAB2	0.476806	0.0420024	0.354495
					TUFT1	0.747161	0.042013	1
					MAP3K5	0.413036	0.0420222	0.354495
					NDUFS4	-0.628994	0.0420533	0.354495
					SLC25A28	-0.457256	0.0421163	0.354687
					AF230666.1	-2.09613	0.042119	1
					AC100810.1	-0.79283	0.0422519	0.355312
					ACBD3	0.353434	0.0422927	0.355312
					USP47	0.462757	0.0423116	0.355312
					CRYBA1	-3.16557	0.0424336	1
					RBPJ	0.432971	0.0424353	0.355936
					HDDC3	-0.578306	0.0424658	1
					DENND4A	0.385779	0.0424667	0.355936
					DOHH	-0.553192	0.0425876	0.356541
					HOMER3	-0.589288	0.0426198	0.356541
					TAC3	-2.43855	0.0426688	1
					RB1CC1	0.446686	0.0426718	0.356637
					C1orf123	-0.406553	0.0427242	0.356664
					NAPA	-0.399075	0.042765	0.356664
					CCDC130	-0.310918	0.0427965	0.356664
					NRF1	0.350824	0.0428914	0.356886
					RTP4	-0.708587	0.0429041	0.356886
					RPL35P1	-1.2429	0.0429478	1
					FCGBP	0.680269	0.043066	0.357698
					CDK5R1	0.584392	0.043108	0.357698
					BOD1	-0.504189	0.0431384	0.357698
					POLR2J3	-1.16138	0.0431893	1
					ETHE1	-0.558932	0.0432055	0.357698
					CHPT1	-0.853296	0.0432239	0.357698
					ETFDH	0.485996	0.043241	1
					NANS	-0.419616	0.0432454	0.357698
					C19orf38	-0.724729	0.0433059	0.357863
					PTPRS	-1.0118	0.0433624	1
					RNU4-89P	-3.08948	0.0434852	1
					ATP5F1B	-0.215384	0.0435296	0.359374
					FAT1	4.03797	0.0435752	1
					LINC00482	-1.70688	0.0436066	1
					ESAM	-0.831367	0.0436643	0.36005
					AL009172.2	-2.28321	0.0436866	1
					HBG2	-1.8294	0.0436932	0.36005
					ZNF107	0.581311	0.0437474	0.36016
					PCGF1	-0.414438	0.043826	0.360285
					AC008555.5	0.609457	0.0438311	1
					MRPL9	-0.4406	0.0438445	0.360285
					FUT4	-0.43806	0.0438882	0.360308
					CCDC51	-0.561194	0.0439484	1
					SCX	2.11533	0.0440144	1
					KIAA1257	0.756122	0.0440769	0.361212
					OLA1	-0.437136	0.0440802	0.361212
					CANT1	0.504387	0.0441452	0.361353
					ATP7A	0.515614	0.0441795	0.361353
					IGHV3-11	0.842851	0.0442763	1
					LINC02084	0.610191	0.0442926	1
					AC006330.1	-1.48394	0.0443302	1
					GNG12-AS1	1.38401	0.0444327	1
					GLT1D1	0.553957	0.0444367	0.362899
					AC126755.1	0.889068	0.0444727	1
					TGM2	-0.879203	0.0445034	0.362899
					C5orf30	0.699992	0.0445389	1
					PML	-0.490467	0.0445448	0.362899
					LAIR1	-0.42753	0.0445628	0.362899
					ADAM10	0.333378	0.0445933	0.362899
					CTDSP2	0.333829	0.0446538	0.362899
					UQCRC1	-0.475609	0.0446569	0.362899
					AC018607.1	-2.47212	0.0446677	1
					YBX3	-0.736924	0.0447813	0.363023
					CEP63	0.493646	0.0448148	0.363023
					FPR2	0.521016	0.044828	0.363023
					HSD17B10	-0.452318	0.044837	0.363023
					AL138895.1	-2.49443	0.0448594	1
					AC009086.3	-1.39486	0.0449556	1
					NTAN1P2	-2.34394	0.0449927	1
					NAA35	0.543731	0.0450051	1
					NIPBL	0.534738	0.0450149	0.363832
					CXCR1	0.585858	0.0450195	0.363832
					SYTL3	0.464673	0.0451109	0.364237
					POLR2J4	-0.470581	0.0451397	1
					CTSC	-0.387973	0.0452283	0.36485
					NAA10	-0.436425	0.0452733	0.364879
					AP000873.2	-1.46689	0.045356	1
					CASP7	-0.662065	0.0454327	0.365829
					GTF2IRD2B	-0.473151	0.045486	0.365923
					CDK16	-0.287268	0.0455898	0.366232
					SGSM3	-1.24025	0.045594	1
					BAIAP2-DT	-0.457937	0.0456386	0.366232
					ADAM15	-0.646829	0.0456491	0.366232
					CREB3	-0.334168	0.0457025	0.366299
					KLHL12	0.330248	0.045778	0.366299
					CCDC125	0.563669	0.0457822	0.366299
					YBX2P1	-2.83749	0.0458614	1
					AL391422.4	-1.72779	0.0459593	1
					ZMYM2	0.316677	0.0459692	0.367462
					PMVK	-0.421857	0.0460273	0.367593
					DOCK8	0.428182	0.0462123	0.368565
					SNHG5	-0.802758	0.0462778	0.368565
					AP005131.6	-1.46292	0.0462898	1
					AC026979.4	-1.62113	0.0463035	1
					KIF7	2.44105	0.0463306	1
					AVPR2	-1.63774	0.0463426	1
					AC008764.6	-1.99531	0.0463687	1
					ARHGEF11	0.423622	0.0463835	0.368565
					MRVI1	0.624908	0.0463862	0.368565
					IGKV3-11	-0.759208	0.0463976	0.368565
					PXMP4	-0.379661	0.0464001	0.368565
					RRN3	0.419696	0.0464823	0.368735
					TNFRSF18	-1.0111	0.0465052	0.368735
					GCSHP5	-1.41799	0.0465125	1
					CDO1	2.97907	0.0465383	1
					FAXDC2	-0.734896	0.0466003	0.369156
					SYNPO2	-1.59369	0.0466319	1
					C11orf74	-1.56868	0.0466836	1
					AL357143.1	-1.61449	0.0467038	1
					ZNF718	0.851702	0.046771	1
					IGLV1-36	1.63902	0.046775	1
					NEK7	0.493464	0.046837	0.370698
					UBE2E1	-0.502335	0.046885	0.370745
					MGAM2	0.933351	0.0469556	1
					RTN3	0.438881	0.0469796	0.37116
					SYT17	-1.03281	0.0470749	1
					PRR7-AS1	-0.945611	0.0470963	1
					FAM86C2P	1.61844	0.0471678	1
					AL121894.2	-2.59295	0.0472005	1
					GMPR	-0.765806	0.0472551	0.371913
					SUDS3P1	0.842382	0.0472566	1
					NOTCH1	0.520873	0.0472689	0.371913
					C6orf48	-0.62129	0.0472892	0.371913
					PIK3C2A	0.519047	0.0473037	0.371913
					MTERF4	-0.36736	0.0473285	0.371913
					GAPDH	-0.3704	0.0473339	0.371913
					ADAMTS13	-1.72385	0.0473416	1
					ATP9B	0.392583	0.0473752	0.371913
					CAST	0.537514	0.0474127	0.371913
					NFAT5	0.481339	0.0475412	0.372512
					NUDT17	-1.21556	0.0475585	1
					NDEL1	0.456153	0.0475737	0.372512
					AP001033.2	-1.90706	0.04766	1
					KMT5B	0.387362	0.0476622	0.372874
					KIF20B	0.85794	0.0477205	1
					ACAD9	-0.420218	0.0478707	0.374173
					FAM114A2	0.509326	0.047923	0.37425
					SAMD4B	0.394564	0.0479811	0.374372
					CORO1B	-0.660637	0.048059	0.374648
					PLK4	1.28766	0.0481725	1
					C1QTNF12	-2.36641	0.048238	1
					NSUN5P1	-0.579745	0.0482789	1
					ADAM17	0.482819	0.0482804	0.376041
					TENM1	1.13499	0.0482985	1
					IGSF3	2.52418	0.048386	1
					AC139495.1	-1.18841	0.0483876	1
					AL355432.1	3.46252	0.0484435	1
					RPL36A	-1.15145	0.0484543	1
					ELF2	0.404893	0.0484976	0.377399
					RASAL2	1.57332	0.0485482	1
					AL353147.1	-3.19954	0.0485539	1
					ASB16	-1.45359	0.0485776	1
					RPL41P2	-2.26693	0.0486025	1
					SHANK1	2.05109	0.0486138	1
					AHSA2P	-0.500527	0.0486338	0.377949
					ENO1	-0.31504	0.0486566	0.377949
					C8orf76	-1.08504	0.0487579	1
					RAD23A	-0.453104	0.048791	0.377949
					KMT2E	0.399707	0.0488023	0.377949
					NFE2L3	-0.640157	0.0488234	1
					JADE3	1.53692	0.0489067	1
					TPRG1L	0.403141	0.048917	0.377949
					CASTOR2	0.795794	0.0489326	1
					RBFOX2	2.35864	0.0489462	1
					SEC14L3	-1.27798	0.0489475	1
					PINLYP	1.29852	0.0489503	1
					GSTP1	-0.613312	0.0490185	0.377949
					NDUFA5P11	-1.54374	0.0490241	1
					EFR3A	0.389269	0.049047	0.377949
					SSTR3	-0.613884	0.0490564	1
					ATF6	0.647619	0.0491023	0.377949
					MYOM2	2.19366	0.0491229	0.377949
					LMO2	-0.472515	0.0491539	0.377949
					PXN	0.400029	0.0492201	0.377949
					USP31	0.586344	0.0492236	1
					BCL6	0.522213	0.0492378	0.377949
					ZNF217	0.370399	0.0492431	0.377949
					TNFRSF25	-0.522128	0.049282	0.377949
					PAFAH1B3	-0.43707	0.0492913	0.377949
					HDGF	-0.423064	0.0493509	0.377949
					KANSL3	0.344092	0.0493715	0.377949
					UQCC1	-0.362828	0.0494648	0.377949
					NUAK2	0.421829	0.0495351	0.377949
					SNUPN	-0.566646	0.0495492	1
					TNFSF8	0.671699	0.0495621	0.377949
					MERTK	-1.00097	0.0495729	1
					NDUFA11	-0.622415	0.0495813	0.377949
					TANC2	0.518179	0.0495865	0.377949
					ACTBP8	-2.39623	0.0495907	1
					BIN1	-0.457438	0.0496116	0.377949
					HBA1	-1.34637	0.0496163	0.377949
					OBSCN-AS1	-2.52772	0.0496177	1
					MPV17	-0.319808	0.0496766	0.377949
					TTYH3	-0.640751	0.0496838	0.377949
					CACNA1D	-1.68396	0.0496894	1
					KDM8	-0.474483	0.04969	1
					EDEM1	0.310474	0.049728	0.377958
					EEF1AKMT3	0.998988	0.0497336	1
					ZFX-AS1	2.95435	0.0497406	1
					TRBV10-2	1.48993	0.0497732	1
					APOBEC3D	-0.945989	0.0497946	1
					AIMP2	-0.480547	0.0498244	0.377993
					RPP40	-0.922703	0.0498314	1
					ASAH1	0.367248	0.0498445	0.377993
					LYPD8	-1.98205	0.0498637	1
					CBWD1	-0.627421	0.049917	0.377993
					TUT1	-0.536216	0.049924	1
					CARNS1	0.936922	0.04998	0.377993
					BRI3	-0.567703	0.0499909	0.377993
					ZNF746	0.39807	0.0499979	0.377993
